# Supplementary material for: 2-(3-Cyano-4-methyl-5,5-diphenyl-5H-furan-2-yl­idene)malono­nitrile
Source: Acta Crystallogr Sect E Struct Rep Online. 2013 Aug 3;69(Pt 9):o1365–6. doi: 10.1107/S1600536813020849 (PMC3884449; doi:10.1107/S1600536813020849)
Supplement: Supplementary file 1 [file e-69-o1365-sup1.cif]

##############################################################################
#                                                                            #
# This CIF contains the data in a paper accepted for publication in          #
# Acta Crystallographica Section E. It conforms to the requirements of       #
# Notes for Authors for Acta Crystallographica Section E, and has been       #
# peer reviewed under the auspices of the IUCr Commission on Journals.       #
#                                                                            #
# Full details of the Crystallographic Information File format               #
# are given in the paper "The Crystallographic Information File (CIF):       #
# a New Standard Archive File for Crystallography" by S. R. Hall, F. H.      #
# Allen and I. D. Brown [Acta Cryst. (1991), A47, 655-685].                  #
#                                                                            #
# The current version of the core CIF dictionary is obtainable from          #
# ftp://ftp.iucr.org/pub/cif_core.dic.                                       #
#                                                                            #
# Software is freely available for graphical display of the structure(s)     #
# in this CIF. For information consult the CIF software page                 #
# http://www.iucr.org/resources/cif/software.                                #
#                                                                            #
# This file may be used for bona fide research purposes within the           #
# scientific community so long as proper attribution is given to the journal # 
# article from which it was obtained.                                        #
#                                                                            #
##############################################################################
data_global
_audit_creation_method     SHELXL
_journal_date_recd_electronic     2013-07-20
_journal_date_accepted     2013-07-26
_journal_name_full     'Acta Crystallographica, Section E'
_journal_year     2013
_journal_volume     69
_journal_issue      9
_journal_page_first     o1365
_journal_page_last     o1366
_journal_paper_category     QO
_journal_paper_doi     10.1107/S1600536813020849
_journal_coeditor_code     RZ5081
_publ_contact_author_name     'Gainsford, Graeme J.'
_publ_contact_author_address
;Industrial Research Limited
 PO Box 31-310
 Lower Hutt
 New Zealand
;
_publ_contact_author_email     graeme.gainsford@callaghaninnovation.govt.nz
_publ_contact_author_fax     '64(4)931 3142'
_publ_contact_author_phone     '64(4)931 3518'
_publ_section_title
;
2-(3-Cyano-4-methyl-5,5-diphenyl-5<i>H</i>-furan-2-ylidene)malononitrile
;
loop_
    _publ_author_name
    _publ_author_address
    'Bhuiyan, M. Delower H.'
;Callaghan Innovation Research Limited
 PO Box 31-310
 Lower Hutt
 New Zealand
;
    'Gainsford, Graeme J.'
;Callaghan Innovation Research Limited
 PO Box 31-310
 Lower Hutt
 New Zealand
;
    'Kay, Andrew'
;Callaghan Innovation Research Limited
 PO Box 31-310
 Lower Hutt
 New Zealand
;
    'Anderson, Jack'
;Industrial Research Limited
 PO Box 31-310
 Lower Hutt
 New Zealand
;
data_I
_audit_creation_method     SHELXL-97
_chemical_name_systematic
;
2-(3-Cyano-4-methyl-5,5-diphenyl-5<i>H</i>-furan-2-ylidene)malononitrile
;
_chemical_name_common     ?
_chemical_formula_moiety     'C21 H13 N3 O'
_chemical_formula_sum     'C21 H13 N3 O'
_chemical_formula_iupac     'C21 H13 N3 O'
_chemical_formula_weight     323.34
_chemical_melting_point     ?
_symmetry_cell_setting     triclinic
_symmetry_space_group_name_H-M     'P -1'
_symmetry_space_group_name_Hall     '-P 1'
loop_
    _symmetry_equiv_pos_as_xyz
    'x, y, z'
    '-x, -y, -z'
_cell_length_a     9.2308(3)
_cell_length_b     12.5991(4)
_cell_length_c     14.3043(4)
_cell_angle_alpha     89.954(2)
_cell_angle_beta     89.052(2)
_cell_angle_gamma     79.233(2)
_cell_volume     1634.07(9)
_cell_formula_units_Z     4
_cell_measurement_reflns_used     9027
_cell_measurement_theta_min     2.17
_cell_measurement_theta_max     30.50
_cell_measurement_temperature     123(2)
_exptl_crystal_description     block
_exptl_crystal_colour     colourless
_exptl_crystal_size_max     0.36
_exptl_crystal_size_mid     0.32
_exptl_crystal_size_min     0.29
_exptl_crystal_density_diffrn     1.314
_exptl_crystal_density_meas     ?
_exptl_crystal_density_method     'not measured'
_exptl_crystal_F_000     672
_exptl_absorpt_coefficient_mu     0.083
_exptl_absorpt_correction_type     multi-scan
_exptl_absorpt_process_details
;
(SADABS; Bruker, 2005)
;
_exptl_absorpt_correction_T_min     0.6510
_exptl_absorpt_correction_T_max     0.746
_exptl_special_details     ?
_diffrn_ambient_temperature     123(2)
_diffrn_radiation_type     MoK\a
_diffrn_radiation_wavelength     0.71073
_diffrn_radiation_source     'fine-focus sealed tube'
_diffrn_radiation_monochromator     graphite
_diffrn_measurement_device_type     'Bruker APEXII CCD'
_diffrn_measurement_method     '\f and \w scans'
_diffrn_detector_area_resol_mean     8.333
_diffrn_reflns_number     45305
_diffrn_reflns_av_R_equivalents     0.0418
_diffrn_reflns_av_sigmaI/netI     0.0407
_diffrn_reflns_theta_min     1.42
_diffrn_reflns_theta_max     30.66
_diffrn_reflns_theta_full     30.66
_diffrn_measured_fraction_theta_max     0.982
_diffrn_measured_fraction_theta_full     0.982
_diffrn_reflns_limit_h_min     -13
_diffrn_reflns_limit_h_max     13
_diffrn_reflns_limit_k_min     -18
_diffrn_reflns_limit_k_max     18
_diffrn_reflns_limit_l_min     -20
_diffrn_reflns_limit_l_max     20
_diffrn_standards_number     0
_diffrn_standards_interval_count     ?
_diffrn_standards_interval_time     ?
_diffrn_standards_decay_%     0
_refine_special_details
;
Refinement of <i>F</i>^2^ against ALL reflections. The weighted <i>R</i>-factor
<i>wR</i> and goodness of fit <i>S</i> are based on <i>F</i>^2^, conventional
<i>R</i>-factors <i>R</i> are based on <i>F</i>, with <i>F</i> set to zero for
negative <i>F</i>^2^. The threshold expression of <i>F</i>^2^ >
\s(<i>F</i>^2^) is used only for calculating <i>R</i>-factors(gt) <i>etc</i>.
and is not relevant to the choice of reflections for refinement.
<i>R</i>-factors based on <i>F</i>^2^ are statistically about twice as large
as those based on <i>F</i>, and <i>R</i>- factors based on ALL data will be
even larger.
;
_reflns_number_total     9930
_reflns_number_gt     7329
_reflns_threshold_expression     I>2sigma(I)
_refine_ls_structure_factor_coef     Fsqd
_refine_ls_matrix_type     full
_refine_ls_R_factor_all     0.0679
_refine_ls_R_factor_gt     0.0454
_refine_ls_wR_factor_gt     0.1073
_refine_ls_wR_factor_ref     0.1189
_refine_ls_goodness_of_fit_ref     1.040
_refine_ls_restrained_S_all     1.040
_refine_ls_number_reflns     9930
_refine_ls_number_parameters     453
_refine_ls_number_restraints     0
_refine_ls_hydrogen_treatment     constr
_refine_ls_weighting_scheme     calc
_refine_ls_weighting_details
         'calc w=1/[\s^2^(Fo^2^)+(0.0512P)^2^+0.3811P] where P=(Fo^2^+2Fc^2^)/3'
_atom_sites_solution_hydrogens     geom
_atom_sites_solution_primary     direct
_atom_sites_solution_secondary     difmap
_refine_ls_shift/su_max     0.000
_refine_ls_shift/su_mean     0.000
_refine_diff_density_max     0.348
_refine_diff_density_min     -0.235
_refine_ls_extinction_method     none
_refine_ls_extinction_coef     ?
loop_
    _atom_type_symbol
    _atom_type_description
    _atom_type_scat_dispersion_real
    _atom_type_scat_dispersion_imag
    _atom_type_scat_source
    'C' 'C' 0.0033 0.0016
                         'International Tables Vol C Tables 4.2.6.8 and 6.1.1.4'
    'H' 'H' 0.0000 0.0000
                         'International Tables Vol C Tables 4.2.6.8 and 6.1.1.4'
    'N' 'N' 0.0061 0.0033
                         'International Tables Vol C Tables 4.2.6.8 and 6.1.1.4'
    'O' 'O' 0.0106 0.0060
                         'International Tables Vol C Tables 4.2.6.8 and 6.1.1.4'
_computing_data_collection     'APEX2 (Bruker, 2005)'
_computing_cell_refinement     'SAINT (Bruker, 2005)'
_computing_data_reduction     'SAINT (Bruker, 2005)'
_computing_structure_solution     'SHELXS97 (Sheldrick, 2008)'
_computing_structure_refinement     'SHELXL97 (Sheldrick, 2008)'
_computing_molecular_graphics
;
ORTEP-3 for Windows (Farrugia, 2012) and Mercury
(Macrae <i>et al.</i>, 2006)
;
_computing_publication_material
;
SHELXL97 (Sheldrick, 2008) and PLATON (Spek, 2009)
;
loop_
    _atom_site_type_symbol
    _atom_site_label
    _atom_site_fract_x
    _atom_site_fract_y
    _atom_site_fract_z
    _atom_site_U_iso_or_equiv
    _atom_site_adp_type
    _atom_site_calc_flag
    _atom_site_refinement_flags
    _atom_site_occupancy
    _atom_site_symmetry_multiplicity
    _atom_site_disorder_assembly
    _atom_site_disorder_group
    O O1 0.34806(9) 0.80434(6) 0.09747(5) 0.01913(17) Uani d . 1 1 . .
    N N1 0.71127(14) 0.64480(10) -0.12562(9) 0.0387(3) Uani d . 1 1 . .
    N N2 0.41086(13) 0.95957(10) -0.09834(8) 0.0315(3) Uani d . 1 1 . .
    N N3 0.68541(13) 0.46791(10) 0.06030(8) 0.0320(3) Uani d . 1 1 . .
    C C1 0.62087(14) 0.70061(10) -0.08395(9) 0.0255(3) Uani d . 1 1 . .
    C C2 0.50822(13) 0.77028(10) -0.03197(8) 0.0204(2) Uani d . 1 1 . .
    C C3 0.45366(13) 0.87575(10) -0.06807(8) 0.0228(2) Uani d . 1 1 . .
    C C4 0.40415(12) 0.64052(9) 0.17749(8) 0.0194(2) Uani d . 1 1 . .
    C C5 0.30203(12) 0.74917(9) 0.18178(8) 0.0176(2) Uani d . 1 1 . .
    C C6 0.45279(12) 0.73785(9) 0.04999(8) 0.0183(2) Uani d . 1 1 . .
    C C7 0.49044(12) 0.63614(9) 0.10052(8) 0.0193(2) Uani d . 1 1 . .
    C C8 0.60060(13) 0.54476(10) 0.07557(8) 0.0225(2) Uani d . 1 1 . .
    C C9 0.40783(15) 0.55820(10) 0.25144(9) 0.0269(3) Uani d . 1 1 . .
    H H9A 0.4637 0.4889 0.2288 0.032 Uiso calc R 1 1 . .
    H H9B 0.3069 0.5502 0.2677 0.032 Uiso calc R 1 1 . .
    H H9C 0.4553 0.5808 0.3069 0.032 Uiso calc R 1 1 . .
    C C10 0.14038(12) 0.74436(9) 0.16821(8) 0.0188(2) Uani d . 1 1 . .
    C C11 0.03222(13) 0.83316(10) 0.19229(8) 0.0225(2) Uani d . 1 1 . .
    H H11 0.0589 0.8940 0.2219 0.027 Uiso calc R 1 1 . .
    C C12 -0.11448(14) 0.83266(11) 0.17303(9) 0.0278(3) Uani d . 1 1 . .
    H H12 -0.1884 0.8930 0.1899 0.033 Uiso calc R 1 1 . .
    C C13 -0.15301(14) 0.74430(12) 0.12926(9) 0.0301(3) Uani d . 1 1 . .
    H H13 -0.2535 0.7441 0.1162 0.036 Uiso calc R 1 1 . .
    C C14 -0.04624(15) 0.65645(11) 0.10437(9) 0.0288(3) Uani d . 1 1 . .
    H H14 -0.0733 0.5963 0.0738 0.035 Uiso calc R 1 1 . .
    C C15 0.10062(14) 0.65600(10) 0.12400(9) 0.0238(2) Uani d . 1 1 . .
    H H15 0.1740 0.5953 0.1072 0.029 Uiso calc R 1 1 . .
    C C16 0.33659(12) 0.80840(9) 0.26874(8) 0.0186(2) Uani d . 1 1 . .
    C C17 0.45540(13) 0.86160(10) 0.26897(9) 0.0226(2) Uani d . 1 1 . .
    H H17 0.5119 0.8654 0.2134 0.027 Uiso calc R 1 1 . .
    C C18 0.49144(15) 0.90922(11) 0.35082(9) 0.0287(3) Uani d . 1 1 . .
    H H18 0.5728 0.9456 0.3512 0.034 Uiso calc R 1 1 . .
    C C19 0.40914(17) 0.90379(12) 0.43177(9) 0.0337(3) Uani d . 1 1 . .
    H H19 0.4334 0.9371 0.4875 0.040 Uiso calc R 1 1 . .
    C C20 0.29189(17) 0.85014(12) 0.43188(9) 0.0329(3) Uani d . 1 1 . .
    H H20 0.2352 0.8468 0.4875 0.040 Uiso calc R 1 1 . .
    C C21 0.25681(15) 0.80120(10) 0.35100(8) 0.0255(3) Uani d . 1 1 . .
    H H21 0.1778 0.7625 0.3517 0.031 Uiso calc R 1 1 . .
    O O1' 0.98981(9) 0.20107(6) 0.40488(5) 0.01929(17) Uani d . 1 1 . .
    N N1' 1.26942(15) 0.36533(11) 0.61930(9) 0.0397(3) Uani d . 1 1 . .
    N N2' 1.13037(14) 0.05064(10) 0.60095(8) 0.0346(3) Uani d . 1 1 . .
    N N3' 1.16038(13) 0.53580(9) 0.43102(8) 0.0302(2) Uani d . 1 1 . .
    C C1' 1.20774(14) 0.30913(11) 0.57926(9) 0.0265(3) Uani d . 1 1 . .
    C C2' 1.13161(13) 0.23860(10) 0.53017(8) 0.0214(2) Uani d . 1 1 . .
    C C3' 1.12990(14) 0.13375(10) 0.56895(8) 0.0236(2) Uani d . 1 1 . .
    C C4' 0.97057(12) 0.35981(9) 0.31831(8) 0.0192(2) Uani d . 1 1 . .
    C C5' 0.92300(12) 0.25132(9) 0.31831(8) 0.0181(2) Uani d . 1 1 . .
    C C6' 1.06105(12) 0.26850(9) 0.44854(8) 0.0183(2) Uani d . 1 1 . .
    C C7' 1.05045(12) 0.36764(9) 0.39479(8) 0.0194(2) Uani d . 1 1 . .
    C C8' 1.11373(13) 0.45944(10) 0.41679(8) 0.0220(2) Uani d . 1 1 . .
    C C9' 0.93503(15) 0.43960(10) 0.24239(9) 0.0262(3) Uani d . 1 1 . .
    H H9'A 0.9634 0.5077 0.2607 0.031 Uiso calc R 1 1 . .
    H H9'B 0.8289 0.4520 0.2309 0.031 Uiso calc R 1 1 . .
    H H9'C 0.9893 0.4120 0.1853 0.031 Uiso calc R 1 1 . .
    C C10' 0.75678(12) 0.26066(9) 0.33075(8) 0.0187(2) Uani d . 1 1 . .
    C C11' 0.68589(13) 0.18118(10) 0.29681(9) 0.0231(2) Uani d . 1 1 . .
    H H11' 0.7401 0.1214 0.2630 0.028 Uiso calc R 1 1 . .
    C C12' 0.53511(14) 0.18933(11) 0.31243(9) 0.0276(3) Uani d . 1 1 . .
    H H12' 0.4859 0.1359 0.2879 0.033 Uiso calc R 1 1 . .
    C C13' 0.45660(14) 0.27472(11) 0.36351(10) 0.0290(3) Uani d . 1 1 . .
    H H13' 0.3537 0.2798 0.3741 0.035 Uiso calc R 1 1 . .
    C C14' 0.52747(14) 0.35269(11) 0.39920(10) 0.0291(3) Uani d . 1 1 . .
    H H14' 0.4737 0.4106 0.4353 0.035 Uiso calc R 1 1 . .
    C C15' 0.67724(14) 0.34638(10) 0.38225(9) 0.0241(2) Uani d . 1 1 . .
    H H15' 0.7256 0.4007 0.4059 0.029 Uiso calc R 1 1 . .
    C C16' 0.99343(13) 0.18644(9) 0.23453(8) 0.0189(2) Uani d . 1 1 . .
    C C17' 1.13164(13) 0.12020(9) 0.24063(9) 0.0217(2) Uani d . 1 1 . .
    H H17' 1.1791 0.1096 0.2992 0.026 Uiso calc R 1 1 . .
    C C18' 1.19993(14) 0.06974(10) 0.16117(9) 0.0262(3) Uani d . 1 1 . .
    H H18' 1.2949 0.0254 0.1654 0.031 Uiso calc R 1 1 . .
    C C19' 1.13090(16) 0.08335(10) 0.07570(9) 0.0288(3) Uani d . 1 1 . .
    H H19' 1.1776 0.0478 0.0216 0.035 Uiso calc R 1 1 . .
    C C20' 0.99357(15) 0.14899(11) 0.06954(9) 0.0287(3) Uani d . 1 1 . .
    H H20' 0.9458 0.1584 0.0110 0.034 Uiso calc R 1 1 . .
    C C21' 0.92545(14) 0.20087(10) 0.14786(8) 0.0252(3) Uani d . 1 1 . .
    H H21' 0.8317 0.2467 0.1428 0.030 Uiso calc R 1 1 . .
loop_
    _atom_site_aniso_label
    _atom_site_aniso_U_11
    _atom_site_aniso_U_22
    _atom_site_aniso_U_33
    _atom_site_aniso_U_12
    _atom_site_aniso_U_13
    _atom_site_aniso_U_23
    O1 0.0182(4) 0.0211(4) 0.0176(4) -0.0025(3) 0.0024(3) 0.0021(3)
    N1 0.0364(7) 0.0400(7) 0.0369(7) -0.0012(6) 0.0125(5) -0.0044(6)
    N2 0.0309(6) 0.0339(6) 0.0282(6) -0.0025(5) 0.0041(5) 0.0049(5)
    N3 0.0288(6) 0.0323(6) 0.0317(6) 0.0029(5) -0.0057(5) -0.0042(5)
    C1 0.0244(6) 0.0287(6) 0.0235(6) -0.0057(5) 0.0027(5) 0.0005(5)
    C2 0.0182(5) 0.0246(6) 0.0184(5) -0.0042(4) 0.0005(4) -0.0005(4)
    C3 0.0206(6) 0.0305(6) 0.0177(5) -0.0060(5) 0.0025(4) -0.0003(5)
    C4 0.0180(5) 0.0202(5) 0.0208(5) -0.0057(4) -0.0035(4) 0.0002(4)
    C5 0.0172(5) 0.0196(5) 0.0160(5) -0.0039(4) 0.0017(4) 0.0020(4)
    C6 0.0153(5) 0.0216(5) 0.0184(5) -0.0045(4) -0.0021(4) -0.0018(4)
    C7 0.0171(5) 0.0206(5) 0.0204(5) -0.0039(4) -0.0027(4) -0.0016(4)
    C8 0.0193(5) 0.0258(6) 0.0225(6) -0.0045(5) -0.0035(4) -0.0022(5)
    C9 0.0306(7) 0.0238(6) 0.0258(6) -0.0040(5) -0.0005(5) 0.0060(5)
    C10 0.0170(5) 0.0241(5) 0.0161(5) -0.0055(4) -0.0003(4) 0.0021(4)
    C11 0.0203(5) 0.0264(6) 0.0211(5) -0.0049(5) 0.0002(4) -0.0015(5)
    C12 0.0188(6) 0.0365(7) 0.0265(6) -0.0013(5) 0.0000(5) 0.0007(5)
    C13 0.0187(6) 0.0440(8) 0.0297(6) -0.0110(5) -0.0043(5) 0.0040(6)
    C14 0.0281(6) 0.0318(7) 0.0301(6) -0.0146(5) -0.0055(5) 0.0011(5)
    C15 0.0234(6) 0.0238(6) 0.0254(6) -0.0070(5) -0.0015(5) 0.0000(5)
    C16 0.0180(5) 0.0197(5) 0.0180(5) -0.0032(4) -0.0026(4) 0.0010(4)
    C17 0.0188(5) 0.0234(6) 0.0259(6) -0.0047(4) -0.0024(5) 0.0033(5)
    C18 0.0287(6) 0.0274(6) 0.0330(7) -0.0121(5) -0.0109(5) 0.0032(5)
    C19 0.0466(8) 0.0355(7) 0.0231(6) -0.0175(6) -0.0107(6) -0.0007(5)
    C20 0.0451(8) 0.0385(7) 0.0185(6) -0.0164(6) 0.0006(6) 0.0005(5)
    C21 0.0287(6) 0.0306(6) 0.0204(5) -0.0135(5) -0.0011(5) 0.0015(5)
    O1' 0.0198(4) 0.0208(4) 0.0176(4) -0.0045(3) -0.0035(3) 0.0023(3)
    N1' 0.0412(7) 0.0389(7) 0.0397(7) -0.0079(6) -0.0131(6) -0.0056(6)
    N2' 0.0397(7) 0.0325(6) 0.0303(6) -0.0033(5) -0.0062(5) 0.0042(5)
    N3' 0.0302(6) 0.0310(6) 0.0312(6) -0.0109(5) 0.0057(5) -0.0038(5)
    C1' 0.0250(6) 0.0289(6) 0.0243(6) -0.0013(5) -0.0044(5) -0.0013(5)
    C2' 0.0192(5) 0.0246(6) 0.0195(5) -0.0020(4) -0.0017(4) -0.0006(4)
    C3' 0.0229(6) 0.0276(6) 0.0184(5) -0.0002(5) -0.0034(5) -0.0010(5)
    C4' 0.0154(5) 0.0209(5) 0.0203(5) -0.0016(4) 0.0033(4) 0.0007(4)
    C5' 0.0175(5) 0.0201(5) 0.0158(5) -0.0011(4) -0.0022(4) 0.0023(4)
    C6' 0.0141(5) 0.0214(5) 0.0188(5) -0.0019(4) 0.0020(4) -0.0018(4)
    C7' 0.0161(5) 0.0213(5) 0.0208(5) -0.0036(4) 0.0030(4) -0.0005(4)
    C8' 0.0188(5) 0.0251(6) 0.0219(6) -0.0042(5) 0.0032(4) -0.0009(5)
    C9' 0.0293(6) 0.0250(6) 0.0241(6) -0.0046(5) -0.0004(5) 0.0061(5)
    C10' 0.0167(5) 0.0215(5) 0.0172(5) -0.0015(4) -0.0001(4) 0.0031(4)
    C11' 0.0214(6) 0.0240(6) 0.0234(6) -0.0030(5) 0.0003(5) -0.0010(5)
    C12' 0.0221(6) 0.0299(6) 0.0325(7) -0.0087(5) -0.0021(5) 0.0027(5)
    C13' 0.0177(6) 0.0339(7) 0.0344(7) -0.0025(5) 0.0028(5) 0.0059(6)
    C14' 0.0225(6) 0.0284(6) 0.0335(7) 0.0019(5) 0.0060(5) 0.0001(5)
    C15' 0.0215(6) 0.0234(6) 0.0268(6) -0.0029(5) 0.0013(5) -0.0013(5)
    C16' 0.0185(5) 0.0196(5) 0.0187(5) -0.0037(4) 0.0012(4) 0.0004(4)
    C17' 0.0196(5) 0.0208(5) 0.0244(6) -0.0029(4) 0.0004(4) 0.0020(5)
    C18' 0.0235(6) 0.0215(6) 0.0313(6) 0.0008(5) 0.0060(5) 0.0021(5)
    C19' 0.0347(7) 0.0257(6) 0.0245(6) -0.0023(5) 0.0103(5) -0.0019(5)
    C20' 0.0331(7) 0.0337(7) 0.0183(5) -0.0035(6) 0.0014(5) 0.0000(5)
    C21' 0.0220(6) 0.0308(6) 0.0208(6) 0.0002(5) -0.0012(5) 0.0022(5)
_geom_special_details
;
All e.s.d.'s (except the e.s.d. in the dihedral angle between two l.s. planes)
are estimated using the full covariance matrix. The cell e.s.d.'s are taken
into account individually in the estimation of e.s.d.'s in distances, angles
and torsion angles; correlations between e.s.d.'s in cell parameters are only
used when they are defined by crystal symmetry. An approximate (isotropic)
treatment of cell e.s.d.'s is used for estimating e.s.d.'s involving l.s.
planes.
;
loop_
    _geom_bond_atom_site_label_1
    _geom_bond_atom_site_label_2
    _geom_bond_site_symmetry_2
    _geom_bond_distance
    _geom_bond_publ_flag
    O1 C6 . 1.3320(14) ?
    O1 C5 . 1.4866(13) ?
    N1 C1 . 1.1450(17) ?
    N2 C3 . 1.1437(16) ?
    N3 C8 . 1.1443(16) ?
    C1 C2 . 1.4280(18) ?
    C2 C6 . 1.3642(16) ?
    C2 C3 . 1.4295(16) ?
    C4 C7 . 1.3432(17) ?
    C4 C9 . 1.4772(16) ?
    C4 C5 . 1.5107(16) ?
    C5 C16 . 1.5197(16) ?
    C5 C10 . 1.5202(16) ?
    C6 C7 . 1.4580(15) ?
    C7 C8 . 1.4277(17) ?
    C9 H9A . 0.9800 ?
    C9 H9B . 0.9800 ?
    C9 H9C . 0.9800 ?
    C10 C15 . 1.3912(17) ?
    C10 C11 . 1.3926(17) ?
    C11 C12 . 1.3875(17) ?
    C11 H11 . 0.9500 ?
    C12 C13 . 1.384(2) ?
    C12 H12 . 0.9500 ?
    C13 C14 . 1.380(2) ?
    C13 H13 . 0.9500 ?
    C14 C15 . 1.3879(17) ?
    C14 H14 . 0.9500 ?
    C15 H15 . 0.9500 ?
    C16 C17 . 1.3881(16) ?
    C16 C21 . 1.3898(17) ?
    C17 C18 . 1.3894(18) ?
    C17 H17 . 0.9500 ?
    C18 C19 . 1.383(2) ?
    C18 H18 . 0.9500 ?
    C19 C20 . 1.379(2) ?
    C19 H19 . 0.9500 ?
    C20 C21 . 1.3826(18) ?
    C20 H20 . 0.9500 ?
    C21 H21 . 0.9500 ?
    O1' C6' . 1.3295(14) ?
    O1' C5' . 1.4808(12) ?
    N1' C1' . 1.1469(18) ?
    N2' C3' . 1.1417(17) ?
    N3' C8' . 1.1448(16) ?
    C1' C2' . 1.4239(18) ?
    C2' C6' . 1.3647(15) ?
    C2' C3' . 1.4351(17) ?
    C4' C7' . 1.3432(16) ?
    C4' C9' . 1.4779(15) ?
    C4' C5' . 1.5118(16) ?
    C5' C16' . 1.5180(16) ?
    C5' C10' . 1.5243(15) ?
    C6' C7' . 1.4547(15) ?
    C7' C8' . 1.4273(17) ?
    C9' H9'A . 0.9800 ?
    C9' H9'B . 0.9800 ?
    C9' H9'C . 0.9800 ?
    C10' C11' . 1.3866(17) ?
    C10' C15' . 1.3911(17) ?
    C11' C12' . 1.3907(17) ?
    C11' H11' . 0.9500 ?
    C12' C13' . 1.3816(19) ?
    C12' H12' . 0.9500 ?
    C13' C14' . 1.380(2) ?
    C13' H13' . 0.9500 ?
    C14' C15' . 1.3872(18) ?
    C14' H14' . 0.9500 ?
    C15' H15' . 0.9500 ?
    C16' C17' . 1.3919(16) ?
    C16' C21' . 1.3952(16) ?
    C17' C18' . 1.3861(18) ?
    C17' H17' . 0.9500 ?
    C18' C19' . 1.3837(19) ?
    C18' H18' . 0.9500 ?
    C19' C20' . 1.3822(19) ?
    C19' H19' . 0.9500 ?
    C20' C21' . 1.3792(18) ?
    C20' H20' . 0.9500 ?
    C21' H21' . 0.9500 ?
loop_
    _geom_angle_atom_site_label_1
    _geom_angle_atom_site_label_2
    _geom_angle_atom_site_label_3
    _geom_angle_site_symmetry_1
    _geom_angle_site_symmetry_3
    _geom_angle
    _geom_angle_publ_flag
    C6 O1 C5 . . 110.17(8) ?
    N1 C1 C2 . . 179.94(19) ?
    C6 C2 C1 . . 121.39(11) ?
    C6 C2 C3 . . 120.28(11) ?
    C1 C2 C3 . . 118.33(11) ?
    N2 C3 C2 . . 178.90(14) ?
    C7 C4 C9 . . 127.97(11) ?
    C7 C4 C5 . . 109.10(10) ?
    C9 C4 C5 . . 122.86(11) ?
    O1 C5 C4 . . 102.37(9) ?
    O1 C5 C16 . . 109.19(9) ?
    C4 C5 C16 . . 108.53(9) ?
    O1 C5 C10 . . 105.72(8) ?
    C4 C5 C10 . . 114.22(10) ?
    C16 C5 C10 . . 115.82(10) ?
    O1 C6 C2 . . 120.36(10) ?
    O1 C6 C7 . . 109.26(10) ?
    C2 C6 C7 . . 130.38(11) ?
    C4 C7 C8 . . 123.65(11) ?
    C4 C7 C6 . . 109.02(10) ?
    C8 C7 C6 . . 127.34(11) ?
    N3 C8 C7 . . 175.48(14) ?
    C4 C9 H9A . . 109.5 ?
    C4 C9 H9B . . 109.5 ?
    H9A C9 H9B . . 109.5 ?
    C4 C9 H9C . . 109.5 ?
    H9A C9 H9C . . 109.5 ?
    H9B C9 H9C . . 109.5 ?
    C15 C10 C11 . . 119.65(11) ?
    C15 C10 C5 . . 120.37(11) ?
    C11 C10 C5 . . 119.70(11) ?
    C12 C11 C10 . . 119.95(12) ?
    C12 C11 H11 . . 120.0 ?
    C10 C11 H11 . . 120.0 ?
    C13 C12 C11 . . 119.97(12) ?
    C13 C12 H12 . . 120.0 ?
    C11 C12 H12 . . 120.0 ?
    C14 C13 C12 . . 120.39(12) ?
    C14 C13 H13 . . 119.8 ?
    C12 C13 H13 . . 119.8 ?
    C13 C14 C15 . . 119.99(12) ?
    C13 C14 H14 . . 120.0 ?
    C15 C14 H14 . . 120.0 ?
    C14 C15 C10 . . 120.03(12) ?
    C14 C15 H15 . . 120.0 ?
    C10 C15 H15 . . 120.0 ?
    C17 C16 C21 . . 119.62(11) ?
    C17 C16 C5 . . 120.49(11) ?
    C21 C16 C5 . . 119.64(10) ?
    C16 C17 C18 . . 119.77(12) ?
    C16 C17 H17 . . 120.1 ?
    C18 C17 H17 . . 120.1 ?
    C19 C18 C17 . . 120.14(12) ?
    C19 C18 H18 . . 119.9 ?
    C17 C18 H18 . . 119.9 ?
    C20 C19 C18 . . 120.17(13) ?
    C20 C19 H19 . . 119.9 ?
    C18 C19 H19 . . 119.9 ?
    C19 C20 C21 . . 119.97(13) ?
    C19 C20 H20 . . 120.0 ?
    C21 C20 H20 . . 120.0 ?
    C20 C21 C16 . . 120.30(12) ?
    C20 C21 H21 . . 119.9 ?
    C16 C21 H21 . . 119.9 ?
    C6' O1' C5' . . 110.25(8) ?
    N1' C1' C2' . . 179.47(14) ?
    C6' C2' C1' . . 121.78(11) ?
    C6' C2' C3' . . 120.02(11) ?
    C1' C2' C3' . . 118.20(10) ?
    N2' C3' C2' . . 178.76(14) ?
    C7' C4' C9' . . 127.80(11) ?
    C7' C4' C5' . . 109.09(10) ?
    C9' C4' C5' . . 123.09(10) ?
    O1' C5' C4' . . 102.35(9) ?
    O1' C5' C16' . . 109.11(8) ?
    C4' C5' C16' . . 108.89(9) ?
    O1' C5' C10' . . 106.34(8) ?
    C4' C5' C10' . . 112.82(9) ?
    C16' C5' C10' . . 116.33(10) ?
    O1' C6' C2' . . 120.27(10) ?
    O1' C6' C7' . . 109.49(9) ?
    C2' C6' C7' . . 130.22(11) ?
    C4' C7' C8' . . 124.09(11) ?
    C4' C7' C6' . . 108.81(10) ?
    C8' C7' C6' . . 127.10(10) ?
    N3' C8' C7' . . 176.62(13) ?
    C4' C9' H9'A . . 109.5 ?
    C4' C9' H9'B . . 109.5 ?
    H9'A C9' H9'B . . 109.5 ?
    C4' C9' H9'C . . 109.5 ?
    H9'A C9' H9'C . . 109.5 ?
    H9'B C9' H9'C . . 109.5 ?
    C11' C10' C15' . . 119.72(11) ?
    C11' C10' C5' . . 120.81(10) ?
    C15' C10' C5' . . 119.32(11) ?
    C10' C11' C12' . . 119.71(12) ?
    C10' C11' H11' . . 120.1 ?
    C12' C11' H11' . . 120.1 ?
    C13' C12' C11' . . 120.31(12) ?
    C13' C12' H12' . . 119.8 ?
    C11' C12' H12' . . 119.8 ?
    C14' C13' C12' . . 120.11(12) ?
    C14' C13' H13' . . 119.9 ?
    C12' C13' H13' . . 119.9 ?
    C13' C14' C15' . . 119.93(12) ?
    C13' C14' H14' . . 120.0 ?
    C15' C14' H14' . . 120.0 ?
    C14' C15' C10' . . 120.18(12) ?
    C14' C15' H15' . . 119.9 ?
    C10' C15' H15' . . 119.9 ?
    C17' C16' C21' . . 119.14(11) ?
    C17' C16' C5' . . 120.97(10) ?
    C21' C16' C5' . . 119.62(10) ?
    C18' C17' C16' . . 119.95(11) ?
    C18' C17' H17' . . 120.0 ?
    C16' C17' H17' . . 120.0 ?
    C19' C18' C17' . . 120.54(11) ?
    C19' C18' H18' . . 119.7 ?
    C17' C18' H18' . . 119.7 ?
    C20' C19' C18' . . 119.58(12) ?
    C20' C19' H19' . . 120.2 ?
    C18' C19' H19' . . 120.2 ?
    C21' C20' C19' . . 120.41(12) ?
    C21' C20' H20' . . 119.8 ?
    C19' C20' H20' . . 119.8 ?
    C20' C21' C16' . . 120.36(11) ?
    C20' C21' H21' . . 119.8 ?
    C16' C21' H21' . . 119.8 ?
loop_
    _geom_torsion_atom_site_label_1
    _geom_torsion_atom_site_label_2
    _geom_torsion_atom_site_label_3
    _geom_torsion_atom_site_label_4
    _geom_torsion_site_symmetry_1
    _geom_torsion_site_symmetry_2
    _geom_torsion_site_symmetry_3
    _geom_torsion_site_symmetry_4
    _geom_torsion
    _geom_torsion_publ_flag
    C6 O1 C5 C4 . . . . 2.74(11) ?
    C6 O1 C5 C16 . . . . 117.63(10) ?
    C6 O1 C5 C10 . . . . -117.13(10) ?
    C7 C4 C5 O1 . . . . -1.50(12) ?
    C9 C4 C5 O1 . . . . 175.57(10) ?
    C7 C4 C5 C16 . . . . -116.87(11) ?
    C9 C4 C5 C16 . . . . 60.21(14) ?
    C7 C4 C5 C10 . . . . 112.25(11) ?
    C9 C4 C5 C10 . . . . -70.67(14) ?
    C5 O1 C6 C2 . . . . 177.73(10) ?
    C5 O1 C6 C7 . . . . -2.95(12) ?
    C1 C2 C6 O1 . . . . 179.78(11) ?
    C3 C2 C6 O1 . . . . -0.45(17) ?
    C1 C2 C6 C7 . . . . 0.6(2) ?
    C3 C2 C6 C7 . . . . -179.61(11) ?
    C9 C4 C7 C8 . . . . 2.6(2) ?
    C5 C4 C7 C8 . . . . 179.51(11) ?
    C9 C4 C7 C6 . . . . -177.01(11) ?
    C5 C4 C7 C6 . . . . -0.12(13) ?
    O1 C6 C7 C4 . . . . 1.95(13) ?
    C2 C6 C7 C4 . . . . -178.82(12) ?
    O1 C6 C7 C8 . . . . -177.67(11) ?
    C2 C6 C7 C8 . . . . 1.6(2) ?
    O1 C5 C10 C15 . . . . 90.54(12) ?
    C4 C5 C10 C15 . . . . -21.21(15) ?
    C16 C5 C10 C15 . . . . -148.43(10) ?
    O1 C5 C10 C11 . . . . -83.48(12) ?
    C4 C5 C10 C11 . . . . 164.77(10) ?
    C16 C5 C10 C11 . . . . 37.56(14) ?
    C15 C10 C11 C12 . . . . 0.68(17) ?
    C5 C10 C11 C12 . . . . 174.74(11) ?
    C10 C11 C12 C13 . . . . -0.52(18) ?
    C11 C12 C13 C14 . . . . -0.1(2) ?
    C12 C13 C14 C15 . . . . 0.6(2) ?
    C13 C14 C15 C10 . . . . -0.41(19) ?
    C11 C10 C15 C14 . . . . -0.22(17) ?
    C5 C10 C15 C14 . . . . -174.24(11) ?
    O1 C5 C16 C17 . . . . -30.62(13) ?
    C4 C5 C16 C17 . . . . 80.23(12) ?
    C10 C5 C16 C17 . . . . -149.77(10) ?
    O1 C5 C16 C21 . . . . 155.10(10) ?
    C4 C5 C16 C21 . . . . -94.05(12) ?
    C10 C5 C16 C21 . . . . 35.95(15) ?
    C21 C16 C17 C18 . . . . -1.44(17) ?
    C5 C16 C17 C18 . . . . -175.72(10) ?
    C16 C17 C18 C19 . . . . -0.09(19) ?
    C17 C18 C19 C20 . . . . 0.7(2) ?
    C18 C19 C20 C21 . . . . 0.3(2) ?
    C19 C20 C21 C16 . . . . -1.8(2) ?
    C17 C16 C21 C20 . . . . 2.41(18) ?
    C5 C16 C21 C20 . . . . 176.74(11) ?
    C6' O1' C5' C4' . . . . 1.01(11) ?
    C6' O1' C5' C16' . . . . 116.26(10) ?
    C6' O1' C5' C10' . . . . -117.54(10) ?
    C7' C4' C5' O1' . . . . -0.64(12) ?
    C9' C4' C5' O1' . . . . 177.60(10) ?
    C7' C4' C5' C16' . . . . -116.05(10) ?
    C9' C4' C5' C16' . . . . 62.19(13) ?
    C7' C4' C5' C10' . . . . 113.21(11) ?
    C9' C4' C5' C10' . . . . -68.54(14) ?
    C5' O1' C6' C2' . . . . -179.83(10) ?
    C5' O1' C6' C7' . . . . -1.00(12) ?
    C1' C2' C6' O1' . . . . -179.38(11) ?
    C3' C2' C6' O1' . . . . 0.38(17) ?
    C1' C2' C6' C7' . . . . 2.1(2) ?
    C3' C2' C6' C7' . . . . -178.17(12) ?
    C9' C4' C7' C8' . . . . 1.5(2) ?
    C5' C4' C7' C8' . . . . 179.64(11) ?
    C9' C4' C7' C6' . . . . -178.04(11) ?
    C5' C4' C7' C6' . . . . 0.10(13) ?
    O1' C6' C7' C4' . . . . 0.57(13) ?
    C2' C6' C7' C4' . . . . 179.24(12) ?
    O1' C6' C7' C8' . . . . -178.96(11) ?
    C2' C6' C7' C8' . . . . -0.3(2) ?
    O1' C5' C10' C11' . . . . -94.48(12) ?
    C4' C5' C10' C11' . . . . 154.11(10) ?
    C16' C5' C10' C11' . . . . 27.23(14) ?
    O1' C5' C10' C15' . . . . 81.20(12) ?
    C4' C5' C10' C15' . . . . -30.22(14) ?
    C16' C5' C10' C15' . . . . -157.09(10) ?
    C15' C10' C11' C12' . . . . 1.69(17) ?
    C5' C10' C11' C12' . . . . 177.34(10) ?
    C10' C11' C12' C13' . . . . -1.61(18) ?
    C11' C12' C13' C14' . . . . 0.16(19) ?
    C12' C13' C14' C15' . . . . 1.22(19) ?
    C13' C14' C15' C10' . . . . -1.13(19) ?
    C11' C10' C15' C14' . . . . -0.33(17) ?
    C5' C10' C15' C14' . . . . -176.05(11) ?
    O1' C5' C16' C17' . . . . -21.91(15) ?
    C4' C5' C16' C17' . . . . 89.06(12) ?
    C10' C5' C16' C17' . . . . -142.14(11) ?
    O1' C5' C16' C21' . . . . 164.16(10) ?
    C4' C5' C16' C21' . . . . -84.88(13) ?
    C10' C5' C16' C21' . . . . 43.92(15) ?
    C21' C16' C17' C18' . . . . 0.08(18) ?
    C5' C16' C17' C18' . . . . -173.88(11) ?
    C16' C17' C18' C19' . . . . -0.94(19) ?
    C17' C18' C19' C20' . . . . 0.8(2) ?
    C18' C19' C20' C21' . . . . 0.1(2) ?
    C19' C20' C21' C16' . . . . -1.0(2) ?
    C17' C16' C21' C20' . . . . 0.86(19) ?
    C5' C16' C21' C20' . . . . 174.90(12) ?
loop_
    _geom_hbond_atom_site_label_D
    _geom_hbond_atom_site_label_H
    _geom_hbond_atom_site_label_A
    _geom_hbond_site_symmetry_A
    _geom_hbond_distance_DH
    _geom_hbond_distance_HA
    _geom_hbond_distance_DA
    _geom_hbond_angle_DHA
    _geom_hbond_publ_flag
    C20' H20' Cg1 2_665 0.95 2.69 3.4041(14) 133 yes
    C9 H9B N3' 4_555 0.98 2.70 3.4560(14) 134 yes
