# Supplementary material for: 2-(3-Cyano-4-methyl-5,5-diphenyl-5H-furan-2-yl­idene)malono­nitrile
Source: Acta Crystallogr Sect E Struct Rep Online. 2013 Aug 3;69(Pt 9):o1365–6. doi: 10.1107/S1600536813020849 (PMC3884449; doi:10.1107/S1600536813020849)
Supplement: Supplementary file 2 [file e-69-o1365-Isup2.hkl]

#
# h,k,l, Fc-squared, Fo-squared, sigma(Fo-squared) and status flag
#
data_I
_shelx_title ' dtts in P-1   Relabelled'
_shelx_refln_list_code          4
_shelx_F_calc_maximum      136.68
_exptl_crystal_F_000       672.00
_reflns_d_resolution_high  0.6969
 
loop_
 _symmetry_equiv_pos_as_xyz
 'x, y, z'
 '-x, -y, -z'
 
_cell_length_a     9.2308
_cell_length_b    12.5991
_cell_length_c    14.3043
_cell_angle_alpha  89.954
_cell_angle_beta   89.052
_cell_angle_gamma  79.233
 
_shelx_F_squared_multiplier     1.000
 
loop_
 _refln_index_h
 _refln_index_k
 _refln_index_l
 _refln_F_squared_calc
 _refln_F_squared_meas
 _refln_F_squared_sigma
 _refln_observed_status
   2   0   0     6394.12     6134.05     64.94 o
   3   0   0       47.14       49.53      1.44 o
   4   0   0        0.00       -0.32      1.17 o
   5   0   0     1030.17     1157.71     15.34 o
   6   0   0      253.21      260.60      5.11 o
   7   0   0      453.51      412.27      7.32 o
   8   0   0       39.22       47.39      2.53 o
   9   0   0       11.77        5.95      2.07 o
  10   0   0        0.53        1.30      2.67 o
  11   0   0      145.97      172.77     10.95 o
  12   0   0       27.32       51.77      8.72 o
 -12   1   0       17.68       13.59      6.58 o
 -11   1   0       69.80       61.56      5.93 o
 -10   1   0       21.06       22.34      3.65 o
  -9   1   0      251.04      227.61      6.31 o
  -8   1   0      415.41      405.83      7.69 o
  -7   1   0      151.28      148.32      4.00 o
  -6   1   0      158.23      171.25      3.71 o
  -5   1   0      404.82      438.71      6.90 o
  -4   1   0      582.85      579.62      7.71 o
  -3   1   0     1772.43     1816.18     20.03 o
  -2   1   0     7914.63     8063.72     75.35 o
  -1   1   0     1712.73     1601.06     21.54 o
   2   1   0     5107.76     4783.66     51.32 o
   3   1   0      207.71      214.68      3.33 o
   4   1   0      417.72      458.88      7.02 o
   5   1   0     1162.48     1233.24     16.95 o
   6   1   0       47.22       52.58      2.34 o
   7   1   0     1053.72     1100.04     20.80 o
   8   1   0        0.00       -0.57      1.22 o
   9   1   0      228.57      228.09      8.15 o
  10   1   0        0.00        1.43      2.70 o
  11   1   0        0.21       -0.79      2.89 o
  12   1   0        0.01        3.07      4.20 o
  13   1   0      215.59      244.90     18.77 o
 -12   2   0       12.83       18.97      7.17 o
 -11   2   0        1.13       -2.84      4.72 o
 -10   2   0      371.98      378.20     11.69 o
  -9   2   0       67.76       68.01      3.80 o
  -8   2   0       46.31       40.27      4.51 o
  -7   2   0       62.20       54.69      2.97 o
  -6   2   0      751.22      736.98     10.54 o
  -5   2   0      460.77      449.99      6.66 o
  -4   2   0     3181.92     3403.53     38.75 o
  -3   2   0      136.00      137.81      2.61 o
  -2   2   0     2565.62     2500.13     25.75 o
  -1   2   0     1709.15     1673.40     17.31 o
   0   2   0    16827.10    15196.44    260.40 o
   1   2   0       12.41       14.06      1.07 o
   2   2   0     9677.89     9723.59    170.59 o
   3   2   0     1432.71     1472.10     21.31 o
   4   2   0       94.55       99.09      3.27 o
   5   2   0     4377.25     4680.44     84.49 o
   6   2   0        0.02       -0.13      1.96 o
   7   2   0      461.49      464.37     12.19 o
   8   2   0        1.53        5.54      2.85 o
   9   2   0       39.82       41.01      3.54 o
  10   2   0       20.32       10.32      3.17 o
  11   2   0      109.53       98.63      6.49 o
  12   2   0       38.56       40.34      5.29 o
  13   2   0      140.77      149.37     15.07 o
 -12   3   0        0.15       -0.74      6.26 o
 -11   3   0       29.46       39.45      7.56 o
 -10   3   0       60.53       65.63      5.24 o
  -9   3   0      179.23      167.98      5.69 o
  -8   3   0      126.23      122.10      4.65 o
  -7   3   0      519.11      486.06      9.07 o
  -6   3   0      751.22      773.91     10.68 o
  -5   3   0       32.48       29.66      1.83 o
  -4   3   0      793.80      807.81     10.92 o
  -3   3   0     1547.39     1615.47     18.89 o
  -2   3   0      655.45      675.77      8.00 o
  -1   3   0       62.20       69.71      1.56 o
   0   3   0     3363.74     3230.61     32.66 o
   1   3   0     3208.23     3183.56     32.40 o
   2   3   0     4039.22     3971.44     47.04 o
   3   3   0      110.07      115.88      2.28 o
   4   3   0      519.70      510.71     11.53 o
   5   3   0      329.37      347.85      9.15 o
   6   3   0      286.51      299.66      8.78 o
   7   3   0       33.62       40.97      3.93 o
   8   3   0       16.67       17.09      3.54 o
   9   3   0      518.90      505.42     14.24 o
  10   3   0       33.31       26.22      6.32 o
  11   3   0       38.26       40.73      4.98 o
  12   3   0      102.56      100.27      7.32 o
  13   3   0        0.01        1.25      6.36 o
 -12   4   0       48.24       61.64      9.62 o
 -11   4   0       10.88        9.14     10.80 o
 -10   4   0       42.56       51.08     10.34 o
  -9   4   0        8.57       11.04      2.50 o
  -8   4   0       11.80        7.36      2.13 o
  -7   4   0      411.64      416.13      9.08 o
  -6   4   0      107.54      117.26      3.68 o
  -5   4   0       35.79       26.44      2.08 o
  -4   4   0        0.14        0.36      0.99 o
  -3   4   0      279.21      305.60      4.99 o
  -2   4   0      440.24      494.68      6.99 o
  -1   4   0     6167.39     6186.48     68.81 o
   0   4   0      629.52      615.20      6.90 o
   1   4   0     5079.43     5061.47     47.29 o
   2   4   0     1336.38     1358.89     16.02 o
   3   4   0       11.15       15.24      1.24 o
   4   4   0     3215.29     3300.47     60.26 o
   5   4   0        9.35        4.94      2.01 o
   6   4   0      221.24      236.98      7.78 o
   7   4   0     1023.71     1001.31     22.00 o
   8   4   0       24.92       29.78      4.02 o
   9   4   0       38.03       21.45      4.03 o
  10   4   0       17.48       13.51      3.77 o
  11   4   0       52.33       39.19     19.94 o
  12   4   0       38.21       51.49     10.42 o
  13   4   0      278.09      297.55     14.40 o
 -11   5   0      138.03      141.05     11.74 o
 -10   5   0       11.81       11.08      3.65 o
  -9   5   0       94.75      109.30      5.02 o
  -8   5   0       33.33       30.22      3.08 o
  -7   5   0       73.17       84.21      4.01 o
  -6   5   0       33.83       25.80      2.64 o
  -5   5   0       22.34       21.38      1.80 o
  -4   5   0       46.78       43.24      2.01 o
  -3   5   0     3925.77     4263.52     50.85 o
  -2   5   0       55.51       47.87      2.24 o
  -1   5   0       50.74       57.59      2.02 o
   0   5   0      131.79      134.89      2.71 o
   1   5   0      572.11      564.21      6.95 o
   2   5   0      415.59      432.94      5.93 o
   3   5   0     1114.03     1136.19     15.49 o
   4   5   0     1381.64     1375.38     21.41 o
   5   5   0        1.28       -0.60      2.39 o
   6   5   0      228.09      212.67      7.47 o
   7   5   0      151.06      132.99      6.32 o
   8   5   0      269.03      257.68      9.15 o
   9   5   0       52.62       63.80      6.09 o
  10   5   0        2.61        3.34      3.23 o
  11   5   0       77.76       88.29      9.74 o
  12   5   0       72.37       60.62      9.70 o
  13   5   0      136.77      177.84     10.11 o
 -11   6   0        0.99       -0.03      6.25 o
 -10   6   0        2.21        7.96      3.67 o
  -9   6   0       17.04       17.63      3.26 o
  -8   6   0       39.83       36.19      3.32 o
  -7   6   0       48.59       43.85      3.31 o
  -6   6   0        0.70        2.41      1.95 o
  -5   6   0       87.45       81.58      2.78 o
  -4   6   0      161.05      157.75      3.59 o
  -3   6   0      402.98      457.35      8.34 o
  -2   6   0      239.18      279.51      5.93 o
  -1   6   0       10.67       18.34      1.49 o
   0   6   0       76.12       79.53      2.06 o
   1   6   0      213.15      239.82      4.46 o
   2   6   0       89.08       89.91      2.57 o
   3   6   0     6765.50     7082.84     78.67 o
   4   6   0      434.84      468.26      9.34 o
   5   6   0      125.86      117.28      5.13 o
   6   6   0      635.35      628.87     15.19 o
   7   6   0       72.44       71.81      5.63 o
   8   6   0       84.89       78.16      6.50 o
   9   6   0      261.95      229.99     11.34 o
  10   6   0      158.34      181.45     10.07 o
  11   6   0      151.88      150.33     12.30 o
  12   6   0        0.17        1.32     10.99 o
  13   6   0        6.52       11.32      5.09 o
 -11   7   0       90.88       86.94     14.20 o
 -10   7   0      109.62      112.84      7.50 o
  -9   7   0        0.27       -0.57      3.25 o
  -8   7   0       65.77       72.74      4.97 o
  -7   7   0       54.08       62.32      3.92 o
  -6   7   0      157.24      172.00      6.29 o
  -5   7   0      297.29      270.78      7.78 o
  -4   7   0      696.21      717.46     11.63 o
  -3   7   0      183.47      205.96      4.54 o
  -2   7   0        5.14        5.47      1.28 o
  -1   7   0      285.01      276.03      5.55 o
   0   7   0     1094.32     1205.21     15.51 o
   1   7   0      217.51      211.21      3.60 o
   2   7   0       19.94       25.48      1.50 o
   3   7   0       90.53       96.48      2.52 o
   4   7   0       26.27       30.63      2.46 o
   5   7   0        0.25        2.48      1.23 o
   6   7   0      215.47      207.82      7.74 o
   7   7   0      680.11      625.65     17.01 o
   8   7   0        2.37        0.51      2.64 o
   9   7   0      150.92      132.12      8.96 o
  10   7   0       26.29       34.34      4.96 o
  11   7   0        0.51       -2.97      5.09 o
  12   7   0      116.93      118.90     12.30 o
 -10   8   0      140.08      150.26     12.18 o
  -9   8   0       71.69       83.33      7.75 o
  -8   8   0       57.53       72.37      5.92 o
  -7   8   0      187.81      192.51      8.18 o
  -6   8   0       14.54       21.50      3.62 o
  -5   8   0      631.34      577.92     14.65 o
  -4   8   0      152.71      158.84      6.63 o
  -3   8   0      124.68      128.75      3.70 o
  -2   8   0        4.45        0.81      1.32 o
  -1   8   0        9.92        6.55      1.66 o
   0   8   0        7.68        8.06      1.37 o
   1   8   0      114.54      116.78      2.84 o
   2   8   0       68.98       83.93      2.45 o
   3   8   0     1535.34     1672.40     20.17 o
   4   8   0      111.94      110.23      3.21 o
   5   8   0      187.62      199.87      4.94 o
   6   8   0       29.04       24.28      2.36 o
   7   8   0       68.39       48.71      4.97 o
   8   8   0       57.99       71.69      5.60 o
   9   8   0       76.04       75.62      6.24 o
  10   8   0       60.11       70.55      6.43 o
  11   8   0        8.49       13.87      7.88 o
  12   8   0       27.54        8.75      7.43 o
 -10   9   0       26.39       29.31     12.46 o
  -9   9   0        7.91        3.29      4.00 o
  -8   9   0       31.75       25.36      4.51 o
  -7   9   0       27.61       22.86      4.18 o
  -6   9   0        0.29        0.05      4.89 o
  -5   9   0       91.15      112.18     10.13 o
  -4   9   0       81.99       98.81      5.56 o
  -3   9   0        6.18       -0.79      2.44 o
  -2   9   0       62.67       67.34      2.83 o
  -1   9   0       43.29       41.63      2.31 o
   0   9   0       17.57       21.15      2.04 o
   1   9   0       10.20       15.32      1.51 o
   2   9   0        0.02        0.54      1.11 o
   3   9   0       52.00       50.81      2.37 o
   4   9   0      857.93      822.86     12.41 o
   5   9   0        5.52        7.08      1.52 o
   6   9   0       22.31       18.47      2.01 o
   7   9   0        1.61       -0.42      2.81 o
   8   9   0        0.23        2.60      3.11 o
   9   9   0      192.74      171.62      8.68 o
  10   9   0       21.94       14.97      4.50 o
  11   9   0        2.62        1.41      3.98 o
  -9  10   0      135.93      173.67     21.45 o
  -8  10   0       23.35       25.40      4.85 o
  -7  10   0       29.86       28.64      5.57 o
  -6  10   0       28.66       29.77      4.38 o
  -5  10   0        7.27        6.66      3.13 o
  -4  10   0       53.42       41.30      4.32 o
  -3  10   0       10.51       10.89      3.04 o
  -2  10   0       53.38       58.20      4.55 o
  -1  10   0       15.65       23.53      2.28 o
   0  10   0     1517.98     1435.69     28.60 o
   1  10   0      154.65      154.24      3.91 o
   2  10   0        1.43        2.41      1.30 o
   3  10   0      309.07      308.49      6.52 o
   4  10   0       41.98       40.14      4.01 o
   5  10   0      661.47      592.62      9.85 o
   6  10   0      129.33      127.82      4.28 o
   7  10   0      494.82      507.07     15.50 o
   8  10   0       21.13       14.75      4.74 o
   9  10   0        0.26        0.36      3.43 o
  10  10   0       49.42       30.62      8.42 o
  11  10   0       68.85       60.10     10.60 o
  -8  11   0        4.28       -1.99      3.73 o
  -7  11   0       23.57       21.60      4.47 o
  -6  11   0        0.10       -1.90      2.96 o
  -5  11   0        1.70        2.75      3.11 o
  -4  11   0       43.01       48.86      4.83 o
  -3  11   0      297.55      284.76      9.83 o
  -2  11   0       48.20       50.44      4.55 o
  -1  11   0        0.26        4.40      2.75 o
   0  11   0     1536.02     1463.18     30.29 o
   1  11   0        6.66        6.65      2.52 o
   2  11   0       96.85      106.99      3.59 o
   3  11   0       94.88       95.76      3.41 o
   4  11   0        2.35        2.76      1.48 o
   5  11   0       84.51       66.03      3.23 o
   6  11   0       12.88       14.86      1.99 o
   7  11   0        8.36       10.89      2.58 o
   8  11   0        5.14        5.85      4.66 o
   9  11   0        0.17       -2.80      4.16 o
  10  11   0        1.99       -0.74      6.53 o
  11  11   0      113.35      150.26     14.41 o
  -8  12   0       12.10        4.35      4.68 o
  -7  12   0        2.86       10.32      5.55 o
  -6  12   0        0.38       -3.38      3.38 o
  -5  12   0       19.97       14.79      4.08 o
  -4  12   0       49.14       64.53      6.08 o
  -3  12   0      151.51      151.39      7.54 o
  -2  12   0        0.48       -1.94      2.82 o
  -1  12   0       53.78       52.44      4.76 o
   0  12   0       72.69       72.63      5.31 o
   1  12   0      567.57      539.64     14.41 o
   2  12   0       90.27       92.66      4.16 o
   3  12   0       76.44       69.21      3.63 o
   4  12   0        3.63        8.81      2.05 o
   5  12   0      125.35      133.20      4.76 o
   6  12   0       21.90       17.21      3.32 o
   7  12   0       11.36        6.42      7.00 o
   8  12   0      194.49      239.72     30.44 o
   9  12   0       18.61       14.05      7.31 o
  10  12   0       53.65      102.27     12.48 o
  11  12   0        0.38       -6.54      7.35 o
  -7  13   0        1.62       -3.35      4.80 o
  -6  13   0       14.61       21.84      4.90 o
  -5  13   0       44.69       37.20      6.37 o
  -4  13   0       68.10       62.88      5.92 o
  -3  13   0       19.91        7.62      6.04 o
  -2  13   0       88.24       92.28      6.28 o
  -1  13   0       40.13       51.09      6.29 o
   0  13   0      304.29      303.15     10.45 o
   1  13   0      111.56       98.81      6.22 o
   2  13   0       52.15       46.55      4.05 o
   3  13   0      267.61      271.52      9.96 o
   4  13   0        2.47        4.85      2.02 o
   5  13   0        0.88        2.65      2.75 o
   6  13   0        0.89        2.16     10.70 o
   7  13   0        1.02       -5.00      5.00 o
   8  13   0       42.35       56.39     13.23 o
   9  13   0       92.47      126.91     13.52 o
  10  13   0      154.86      163.10     28.20 o
  -6  14   0       13.16       12.48      4.81 o
  -5  14   0        2.73       12.42      4.53 o
  -4  14   0       95.03       88.04      7.08 o
  -3  14   0        0.04       -0.24      3.55 o
  -2  14   0        3.15        3.37      3.39 o
  -1  14   0       70.15       62.93      5.75 o
   0  14   0        0.90        0.39      5.39 o
   1  14   0      212.73      198.30      8.77 o
   2  14   0      230.72      219.61      9.15 o
   3  14   0       10.43       13.65      4.07 o
   4  14   0      121.12      131.56      7.13 o
   5  14   0       13.63       11.23      3.41 o
   6  14   0        8.61        6.34      5.98 o
   7  14   0       22.91       30.11      7.89 o
   8  14   0      129.87      142.64     13.61 o
   9  14   0       75.38       64.62     13.91 o
  10  14   0        0.16        8.71      8.31 o
  -5  15   0        0.82        2.30      4.54 o
  -4  15   0        3.03        1.32      4.49 o
  -3  15   0        1.85        4.51      3.89 o
  -2  15   0       79.44       89.85      7.01 o
  -1  15   0       51.44       50.72      8.41 o
   0  15   0       57.22       63.03      9.21 o
   1  15   0        4.43       10.15      5.76 o
   2  15   0        1.74        2.60      3.26 o
   3  15   0        0.24       -0.99      3.39 o
   4  15   0       36.17       45.87      5.19 o
   5  15   0       54.72       49.86      9.32 o
   6  15   0        8.91        8.19      7.88 o
   7  15   0        5.60       17.68      7.49 o
   8  15   0        3.07        0.53     14.00 o
   9  15   0      164.59      188.63     16.25 o
  -3  16   0        9.34        8.76      4.83 o
  -2  16   0        6.84        4.93      3.99 o
  -1  16   0        5.80        2.82      4.14 o
   0  16   0       92.80      107.47      7.82 o
   1  16   0       62.37       62.97      9.63 o
   2  16   0        5.68        3.12      3.75 o
   3  16   0       10.69       17.68      4.59 o
   4  16   0        1.71        4.80      3.65 o
   5  16   0        3.69       -5.73      5.74 o
   6  16   0       18.45        4.93      6.59 o
   7  16   0        0.01        5.99     13.42 o
   8  16   0       20.44       13.27     10.21 o
  -2  17   0        5.86        8.05      5.29 o
  -1  17   0        9.68        2.77      5.03 o
   0  17   0        1.06        1.73      4.38 o
   1  17   0        4.10        4.06      4.29 o
   2  17   0       55.30       46.13      6.15 o
   3  17   0       18.13       22.40      5.08 o
   4  17   0        0.54        2.17      4.07 o
   5  17   0        1.18       -0.45     16.44 o
   6  17   0        3.92        6.85     12.06 o
   2  18   0        0.55       -4.55      4.55 o
   3  18   0       27.39       29.47      5.94 o
  -3 -18   1       28.75       18.03     10.99 o
  -2 -18   1       37.36       33.54      8.25 o
  -6 -17   1        0.00        0.20      7.00 o
  -5 -17   1        4.97        7.91      7.53 o
  -4 -17   1       73.02       80.78     12.12 o
  -3 -17   1       21.17       16.35      4.72 o
  -2 -17   1      105.16      107.66      7.91 o
  -1 -17   1       75.46       78.33      7.08 o
   0 -17   1       13.47       13.19      5.14 o
   1 -17   1       33.35       33.51      5.86 o
   2 -17   1       18.89       18.48      7.97 o
  -8 -16   1       15.06       17.97      9.00 o
  -7 -16   1        8.07       17.51      7.89 o
  -6 -16   1        0.41       -5.42      7.68 o
  -5 -16   1       29.69       26.16      7.84 o
  -4 -16   1       12.95       15.46      4.22 o
  -3 -16   1       14.83        7.12      4.27 o
  -2 -16   1       48.35       61.08      6.33 o
  -1 -16   1        2.28        5.40      3.87 o
   0 -16   1        2.01        6.78      4.14 o
   1 -16   1        1.25        5.39      4.05 o
   2 -16   1       58.55       50.97      6.01 o
   3 -16   1       25.77       35.34      5.64 o
  -9 -15   1        1.12       -2.96      8.95 o
  -8 -15   1      179.48      206.80     16.01 o
  -7 -15   1        0.69       11.29      6.90 o
  -6 -15   1       12.00       13.52      7.01 o
  -5 -15   1        0.00        0.73      5.79 o
  -4 -15   1       37.90       29.34      4.91 o
  -3 -15   1        0.44        4.05      3.37 o
  -2 -15   1       37.43       47.11      5.25 o
  -1 -15   1       26.00       24.93      4.44 o
   0 -15   1        2.07        0.15      3.29 o
   1 -15   1        2.08       -2.30      3.25 o
   2 -15   1      117.83      114.45     10.80 o
   3 -15   1       21.41       13.21      4.34 o
   4 -15   1        9.25        2.41      4.51 o
   5 -15   1       10.90       13.41      5.10 o
 -10 -14   1       14.76       16.93     16.82 o
  -9 -14   1       17.29       14.40      8.75 o
  -8 -14   1        3.68       -0.45      6.26 o
  -7 -14   1       86.34       88.52     10.94 o
  -6 -14   1       16.85       29.16      7.78 o
  -5 -14   1       23.93       16.20      4.07 o
  -4 -14   1      174.06      175.62      8.09 o
  -3 -14   1      181.16      172.88      7.26 o
  -2 -14   1       35.92       29.81      3.58 o
  -1 -14   1       70.20       81.73      5.98 o
   0 -14   1       44.66       42.12      4.86 o
   1 -14   1       34.68       53.83      7.07 o
   2 -14   1       16.09        7.30      4.58 o
   3 -14   1       22.44       17.87      4.98 o
   4 -14   1       14.32       19.77      8.03 o
   5 -14   1       55.27       62.35      7.50 o
   6 -14   1       12.21        7.61      4.57 o
 -10 -13   1       24.95       17.45      8.71 o
  -9 -13   1        4.01       11.87      7.10 o
  -8 -13   1       86.22      108.78     14.20 o
  -7 -13   1       62.82       44.86      8.95 o
  -6 -13   1        1.65       -0.65      2.66 o
  -5 -13   1       99.79       92.42      4.43 o
  -4 -13   1       60.90       56.14      3.77 o
  -3 -13   1        0.48       -1.81      1.81 o
  -2 -13   1        4.38        4.90      2.24 o
  -1 -13   1      230.56      235.60      8.95 o
   0 -13   1       11.72        9.55      3.43 o
   1 -13   1       87.13       92.45      6.10 o
   2 -13   1        1.34       -2.26      2.81 o
   3 -13   1       71.38       64.32      5.45 o
   4 -13   1       34.22       28.94      5.29 o
   5 -13   1       16.29       14.09      4.18 o
   6 -13   1       18.23       21.45      5.97 o
   7 -13   1       54.45       70.44      6.83 o
 -11 -12   1       67.51       55.68     19.65 o
 -10 -12   1      241.97      242.56     24.22 o
  -9 -12   1       13.26       13.80      7.06 o
  -8 -12   1        1.88       -1.53      3.11 o
  -7 -12   1      304.69      285.73      9.95 o
  -6 -12   1       66.73       79.84      5.39 o
  -5 -12   1        0.80        2.26      2.03 o
  -4 -12   1       96.05      107.66      4.43 o
  -3 -12   1        1.08       -0.76      1.63 o
  -2 -12   1       10.04       15.16      2.45 o
  -1 -12   1      730.91      674.02     13.19 o
   0 -12   1      124.18      123.82      6.38 o
   1 -12   1     1136.42     1117.62     48.43 o
   2 -12   1       62.79       61.19      7.10 o
   3 -12   1       64.99       71.65      6.18 o
   4 -12   1      111.35      111.50      7.78 o
   5 -12   1      100.87      110.21     13.73 o
   6 -12   1        0.25        1.55      3.55 o
   7 -12   1       38.79       47.86      5.61 o
   8 -12   1        1.73        0.75      4.56 o
 -11 -11   1       65.46       65.78     18.19 o
 -10 -11   1       47.64       53.22     10.04 o
  -9 -11   1        1.14        3.72      4.75 o
  -8 -11   1       12.24       18.58      4.07 o
  -7 -11   1      401.73      385.48     11.64 o
  -6 -11   1       25.28       22.74      2.77 o
  -5 -11   1       51.72       43.95      2.96 o
  -4 -11   1      347.96      336.99      7.78 o
  -3 -11   1        0.50        1.09      1.69 o
  -2 -11   1       11.37        6.02      1.94 o
  -1 -11   1      286.20      298.11      7.37 o
   0 -11   1       29.71       28.30      3.72 o
   1 -11   1       23.93       20.44      3.32 o
   2 -11   1        6.93        4.60      2.81 o
   3 -11   1       74.52       64.70      6.57 o
   4 -11   1      274.95      242.57      9.20 o
   5 -11   1        0.81        0.52      2.97 o
   6 -11   1        0.09        3.45      3.25 o
   7 -11   1      195.26      204.92      9.46 o
   8 -11   1      108.20      111.97      7.72 o
 -11 -10   1       94.66       97.03     12.43 o
 -10 -10   1       28.81       26.17      8.22 o
  -9 -10   1        9.84       -0.20      4.28 o
  -8 -10   1       28.20       32.92      4.58 o
  -7 -10   1      265.90      263.90      7.53 o
  -6 -10   1       21.57       15.71      1.96 o
  -5 -10   1      940.77      923.71     14.02 o
  -4 -10   1      867.24      840.94     12.91 o
  -3 -10   1       17.83       16.69      1.73 o
  -2 -10   1        4.56        5.42      1.46 o
  -1 -10   1      226.31      246.46      6.31 o
   0 -10   1       57.02       62.86      2.53 o
   1 -10   1       21.84       21.02      2.71 o
   2 -10   1      237.63      217.67      7.88 o
   3 -10   1       13.36       15.31      4.60 o
   4 -10   1      183.07      196.49      7.85 o
   5 -10   1        0.98       -2.69      2.78 o
   6 -10   1        5.02       10.26      3.46 o
   7 -10   1       16.62       16.07      3.98 o
   8 -10   1       49.02       55.04      7.00 o
   9 -10   1       72.53       75.51     10.19 o
 -11  -9   1       20.19       18.88     10.60 o
 -10  -9   1        0.99        3.71      3.88 o
  -9  -9   1        0.34        2.83      3.64 o
  -8  -9   1        4.12       -0.94      3.22 o
  -7  -9   1     1879.30     1722.70     35.78 o
  -6  -9   1     1180.02     1193.39     18.66 o
  -5  -9   1      332.55      317.98      6.30 o
  -4  -9   1        0.61        3.23      1.60 o
  -3  -9   1      822.56      852.18     11.42 o
  -2  -9   1        1.60        3.08      1.45 o
  -1  -9   1       31.34       38.73      2.04 o
   0  -9   1       29.65       31.28      2.34 o
   1  -9   1      400.89      400.95      7.55 o
   2  -9   1       49.73       58.83      2.70 o
   3  -9   1        5.98        2.05      2.14 o
   4  -9   1      148.46      155.46      6.65 o
   5  -9   1        6.81        6.56      2.97 o
   6  -9   1      105.79       98.00      5.96 o
   7  -9   1        0.11        1.12      3.02 o
   8  -9   1      101.25       85.50      6.38 o
   9  -9   1       38.91       46.05      7.22 o
  10  -9   1      219.75      209.06     17.80 o
 -12  -8   1        4.47        1.37      6.39 o
 -11  -8   1       81.32       89.51      7.52 o
 -10  -8   1       37.40       44.06      5.68 o
  -9  -8   1        0.82       -2.31      2.98 o
  -8  -8   1      203.03      188.66      9.88 o
  -7  -8   1      516.13      512.27     14.38 o
  -6  -8   1       52.54       61.80      2.68 o
  -5  -8   1      476.86      456.10      8.46 o
  -4  -8   1        0.26       -1.02      1.08 o
  -3  -8   1      230.29      220.93      4.31 o
  -2  -8   1      109.60      100.63      2.66 o
  -1  -8   1      578.85      617.18      8.93 o
   0  -8   1       13.64       18.98      1.41 o
   1  -8   1      745.41      786.21     12.44 o
   2  -8   1        0.02        0.27      1.48 o
   3  -8   1     1048.09     1079.09     16.55 o
   4  -8   1      502.80      498.01     12.90 o
   5  -8   1       29.76       34.71      3.78 o
   6  -8   1      119.24      117.95      6.19 o
   7  -8   1      130.98      130.91      6.00 o
   8  -8   1       23.23       34.24      4.00 o
   9  -8   1        3.58        7.49      3.59 o
  10  -8   1       30.65       24.77      5.13 o
 -12  -7   1       12.02        6.51      9.73 o
 -11  -7   1       53.47       53.33      7.11 o
 -10  -7   1      121.41      121.61      7.63 o
  -9  -7   1       15.65       27.42      4.52 o
  -8  -7   1        0.77        0.55      2.69 o
  -7  -7   1      596.82      609.25     15.56 o
  -6  -7   1      280.27      286.56      9.24 o
  -5  -7   1      199.40      226.56      5.37 o
  -4  -7   1      453.95      400.28      7.38 o
  -3  -7   1      534.59      535.90      7.56 o
  -2  -7   1      238.56      250.93      4.51 o
  -1  -7   1      233.70      259.25      4.54 o
   0  -7   1        1.43        0.56      0.93 o
   1  -7   1        9.73       11.32      1.36 o
   2  -7   1      460.29      466.53      8.00 o
   3  -7   1       25.78       29.85      2.71 o
   4  -7   1      106.90      119.83      3.46 o
   5  -7   1       31.13       34.73      3.13 o
   6  -7   1      187.69      164.25      5.58 o
   7  -7   1      242.85      233.45      6.98 o
   8  -7   1        2.89       -0.05      2.23 o
   9  -7   1        1.42        3.18      2.67 o
  10  -7   1        0.06       -3.41      3.41 o
  11  -7   1        2.04        5.84      8.17 o
 -13  -6   1       28.60       30.54      8.66 o
 -12  -6   1        0.06        0.80     12.35 o
 -11  -6   1      258.18      258.82     15.53 o
 -10  -6   1        4.72        3.35      3.40 o
  -9  -6   1       34.66       25.84      4.13 o
  -8  -6   1       37.25       40.49      4.61 o
  -7  -6   1      784.75      818.52     19.17 o
  -6  -6   1      234.63      235.21      8.06 o
  -5  -6   1        5.03       10.02      2.02 o
  -4  -6   1      136.85      163.33      4.58 o
  -3  -6   1      718.94      709.33      9.28 o
  -2  -6   1     1233.59     1315.72     15.76 o
  -1  -6   1      138.53      157.84      3.03 o
   0  -6   1       84.83       84.97      3.00 o
   1  -6   1      130.46      158.79      3.32 o
   2  -6   1     1396.35     1458.26     20.88 o
   3  -6   1       71.94       78.39      2.91 o
   4  -6   1       17.45       18.60      1.65 o
   5  -6   1      430.32      425.99      6.78 o
   6  -6   1      584.11      542.15     11.08 o
   7  -6   1      557.17      536.22     11.31 o
   8  -6   1      150.20      140.70      6.14 o
   9  -6   1        2.91        3.16      2.49 o
  10  -6   1      219.64      243.20     12.38 o
  11  -6   1      198.89      229.92     15.07 o
 -13  -5   1      198.66      232.78     16.76 o
 -12  -5   1       69.34       60.76      9.50 o
 -11  -5   1       11.92       13.42      6.05 o
 -10  -5   1      149.75      130.06      8.37 o
  -9  -5   1       19.38       32.97      4.44 o
  -8  -5   1       46.95       44.80      4.50 o
  -7  -5   1      825.48      809.79     21.56 o
  -6  -5   1      988.62      974.26     21.14 o
  -5  -5   1      140.93      143.57      5.59 o
  -4  -5   1      461.79      519.03     10.13 o
  -3  -5   1     1440.89     1568.10     20.78 o
  -2  -5   1      423.93      420.39      5.80 o
  -1  -5   1       15.41       10.37      0.89 o
   0  -5   1      154.07      164.65      2.88 o
   1  -5   1       86.44       99.46      2.37 o
   2  -5   1     1486.74     1588.26     20.97 o
   3  -5   1        0.13       -0.07      0.94 o
   4  -5   1      588.08      549.70      8.20 o
   5  -5   1        1.13        2.19      1.24 o
   6  -5   1      178.38      158.47      4.77 o
   7  -5   1     1200.85     1089.29     19.10 o
   8  -5   1        0.61        0.77      1.91 o
   9  -5   1        0.28       -2.06      2.12 o
  10  -5   1       23.83       28.51      3.79 o
  11  -5   1       24.22       32.46      7.45 o
 -13  -4   1       40.44       56.71     10.16 o
 -12  -4   1        0.06       -2.56      3.57 o
 -11  -4   1       18.93       13.20      5.94 o
 -10  -4   1       48.30       51.38      7.48 o
  -9  -4   1       26.52       21.47      3.86 o
  -8  -4   1        1.66        0.32      2.63 o
  -7  -4   1       65.82       74.92      6.37 o
  -6  -4   1      107.44       89.92      4.78 o
  -5  -4   1      173.54      166.06      5.91 o
  -4  -4   1      981.54      921.35     18.90 o
  -3  -4   1       19.13       17.88      1.57 o
  -2  -4   1     3211.18     3140.18     37.47 o
  -1  -4   1     8118.73     8105.59     78.33 o
   0  -4   1      264.87      271.88      3.38 o
   1  -4   1     4567.25     4578.44     46.48 o
   2  -4   1     1543.00     1546.44     19.09 o
   3  -4   1      654.55      697.97      9.50 o
   4  -4   1        6.24       12.29      1.32 o
   5  -4   1        9.53       11.45      1.45 o
   6  -4   1      117.13      114.76      3.41 o
   7  -4   1       16.06       16.11      2.31 o
   8  -4   1       50.04       42.69      3.24 o
   9  -4   1       40.22       35.19      3.36 o
  10  -4   1       47.79       50.65      4.01 o
  11  -4   1       99.24      102.45     20.03 o
  12  -4   1       28.35       38.49     17.31 o
 -13  -3   1        2.74        0.31      6.66 o
 -12  -3   1       94.23       95.13      7.58 o
 -11  -3   1        5.82        6.61      4.07 o
 -10  -3   1       34.58       28.39      5.78 o
  -9  -3   1       89.81       63.55      6.34 o
  -8  -3   1        0.92        1.63      3.71 o
  -7  -3   1       34.45       38.36      5.33 o
  -6  -3   1        9.81        4.64      2.39 o
  -5  -3   1        0.44        1.13      1.82 o
  -4  -3   1      151.44      180.23      5.62 o
  -3  -3   1      102.16      104.44      3.08 o
  -2  -3   1     1699.80     1724.35     18.06 o
  -1  -3   1      110.84      111.08      2.25 o
   0  -3   1       13.92       12.70      0.68 o
   1  -3   1     3345.25     3281.07     28.94 o
   2  -3   1     2877.26     2832.99     27.07 o
   3  -3   1      229.90      281.53      4.53 o
   4  -3   1      954.19     1031.67     13.48 o
   5  -3   1       75.94       98.32      2.78 o
   6  -3   1      157.06      161.93      4.32 o
   7  -3   1      887.24      897.97     14.59 o
   8  -3   1       19.93       22.90      3.09 o
   9  -3   1       28.05       31.41      3.09 o
  10  -3   1       24.76       14.19      3.76 o
  11  -3   1       69.74       72.81      9.37 o
  12  -3   1       16.35       17.81      7.45 o
 -13  -2   1       95.52      116.83     16.44 o
 -12  -2   1       19.14       15.91      7.25 o
 -11  -2   1       20.44       25.55      4.08 o
 -10  -2   1      244.29      222.92      8.69 o
  -9  -2   1       74.18       74.96      5.47 o
  -8  -2   1       13.29        3.83      2.97 o
  -7  -2   1      202.54      198.11      7.36 o
  -6  -2   1      108.68       82.23      5.85 o
  -5  -2   1      835.28      857.58     18.07 o
  -4  -2   1       72.41       79.04      3.23 o
  -3  -2   1      401.75      401.46      7.44 o
  -2  -2   1      104.50      111.38      2.06 o
  -1  -2   1       20.18       22.83      0.85 o
   0  -2   1       15.76       16.92      0.51 o
   1  -2   1      552.77      542.53      4.75 o
   2  -2   1     1875.78     1910.99     19.10 o
   3  -2   1       14.55       13.72      0.97 o
   4  -2   1      412.09      371.57      5.75 o
   5  -2   1     1052.96     1098.71     14.52 o
   6  -2   1      467.66      474.38      7.84 o
   7  -2   1       34.32       38.34      2.22 o
   8  -2   1       17.48       25.37      3.67 o
   9  -2   1        1.77        7.24      2.11 o
  10  -2   1      149.52      156.78      9.94 o
  11  -2   1        0.29        1.86      3.26 o
  12  -2   1       25.87       27.53      7.20 o
 -13  -1   1       12.31       -2.65      9.63 o
 -12  -1   1        2.65       -1.57      6.90 o
 -11  -1   1       36.86       33.64      4.50 o
 -10  -1   1        3.93        1.15      2.70 o
  -9  -1   1      160.31      146.07      5.52 o
  -8  -1   1      447.58      493.98      8.51 o
  -7  -1   1       54.74       63.92      4.73 o
  -6  -1   1       72.83       59.69      2.46 o
  -5  -1   1      444.77      465.40      8.45 o
  -4  -1   1     2100.93     2139.47     27.75 o
  -3  -1   1      334.51      349.46      7.24 o
  -2  -1   1     5242.96     5121.09     63.89 o
  -1  -1   1     5329.79     4659.78    111.33 o
   1  -1   1     2431.36     2207.13     47.40 o
   2  -1   1      160.26      152.38      2.06 o
   3  -1   1       11.21       11.95      0.83 o
   4  -1   1      354.65      435.48      5.80 o
   5  -1   1       60.08       59.05      2.01 o
   6  -1   1       17.13        9.76      1.38 o
   7  -1   1      483.50      517.09      8.97 o
   8  -1   1        5.75        7.55      1.76 o
   9  -1   1       14.19        8.04      2.54 o
  10  -1   1       53.78       60.25      5.01 o
  11  -1   1      224.17      239.52      9.70 o
  12  -1   1        4.45        4.31      5.91 o
 -12   0   1       21.82       26.14      7.39 o
 -11   0   1       15.93       13.19      4.31 o
 -10   0   1       44.15       43.56      4.49 o
  -9   0   1        2.34       -1.90      2.33 o
  -8   0   1        0.03        0.99      1.87 o
  -7   0   1       35.06       35.64      2.32 o
  -6   0   1       15.37       12.97      1.41 o
  -5   0   1      111.75      131.47      3.27 o
  -4   0   1     1525.94     1527.63     20.30 o
  -3   0   1      519.87      523.85      7.78 o
  -2   0   1      293.08      272.47      4.35 o
  -1   0   1      574.12      442.40     43.57 o
   0   0   1        1.39       -0.08      0.11 o
   2   0   1     4392.26     4259.14     43.31 o
   3   0   1      154.27      147.60      2.35 o
   4   0   1        4.74        4.38      0.82 o
   5   0   1      565.15      645.84      8.26 o
   6   0   1      167.77      150.45      3.39 o
   7   0   1       31.36       31.71      2.07 o
   8   0   1       10.23        7.14      1.61 o
   9   0   1       27.03       20.06      2.31 o
  10   0   1       69.08       58.91     10.13 o
  11   0   1        1.82        3.63      3.27 o
  12   0   1        0.01       -2.09      4.23 o
 -12   1   1       15.73       27.43     12.93 o
 -11   1   1        0.04        1.11      6.52 o
 -10   1   1      128.17      143.37      6.96 o
  -9   1   1       41.61       58.18      3.32 o
  -8   1   1       44.77       53.90      2.72 o
  -7   1   1      151.05      143.81      3.89 o
  -6   1   1      263.33      229.62      4.78 o
  -5   1   1       76.73       70.08      2.72 o
  -4   1   1      105.06      116.36      2.89 o
  -3   1   1     7438.55     7495.67     87.75 o
  -2   1   1     2633.80     2621.79     29.57 o
  -1   1   1       49.91       40.20      0.83 o
   1   1   1       35.46       45.65      6.71 o
   2   1   1      378.61      348.67      4.56 o
   3   1   1      210.21      224.71      3.48 o
   4   1   1     2034.24     2130.33     24.53 o
   5   1   1       17.81       24.53      1.25 o
   6   1   1      141.69      123.60      3.62 o
   7   1   1       50.84       49.71      2.34 o
   8   1   1       14.19       19.14      2.63 o
   9   1   1       10.76        1.74      2.59 o
  10   1   1       27.38       27.11      3.84 o
  11   1   1       12.66       18.78      4.07 o
  12   1   1        3.16       -1.26      3.46 o
  13   1   1      334.57      345.23     19.46 o
 -12   2   1       20.58       16.05      7.36 o
 -11   2   1        0.08        0.84      5.48 o
 -10   2   1       86.67      112.98      7.45 o
  -9   2   1       16.23       12.56      2.36 o
  -8   2   1      280.10      250.55      6.18 o
  -7   2   1      227.05      204.82      4.89 o
  -6   2   1       45.27       43.17      2.16 o
  -5   2   1       49.20       48.80      1.91 o
  -4   2   1       60.62       57.31      2.43 o
  -3   2   1      346.96      394.75      4.97 o
  -2   2   1     1288.50     1257.56     13.35 o
  -1   2   1      149.44      128.16      2.34 o
   0   2   1       89.56       89.40      1.61 o
   1   2   1      108.19      104.19      2.09 o
   2   2   1     4268.48     4213.33     52.78 o
   3   2   1     4436.35     4499.58     50.49 o
   4   2   1     1470.24     1497.66     19.83 o
   5   2   1      609.14      687.66     10.14 o
   6   2   1       25.29       37.11      3.26 o
   7   2   1        3.05        4.10      2.42 o
   8   2   1       37.77       59.83      4.65 o
   9   2   1      150.48      126.67      5.29 o
  10   2   1       56.18       56.14      5.10 o
  11   2   1       68.78       70.71      5.93 o
  12   2   1       26.11       38.57      5.50 o
  13   2   1       47.73       51.52      9.94 o
 -12   3   1        8.20        1.78      6.58 o
 -11   3   1       74.19       89.22     16.92 o
 -10   3   1       10.75        8.30     14.30 o
  -9   3   1      397.16      385.54      8.99 o
  -8   3   1       92.56      103.34      4.93 o
  -7   3   1       48.41       70.00      3.04 o
  -6   3   1      516.64      477.29      7.43 o
  -5   3   1       27.76       24.15      1.62 o
  -4   3   1        0.42        0.16      0.85 o
  -3   3   1        7.94        8.65      0.96 o
  -2   3   1     1305.98     1362.30     15.91 o
  -1   3   1      670.36      741.12      8.98 o
   0   3   1       14.98       16.51      0.87 o
   1   3   1     1033.45     1045.44     12.22 o
   2   3   1      701.77      665.40      9.42 o
   3   3   1     2005.39     2117.34     27.56 o
   4   3   1       79.91       95.05      2.33 o
   5   3   1       57.09       61.32      3.89 o
   6   3   1      205.18      202.87      7.01 o
   7   3   1       11.35        8.38      2.75 o
   8   3   1      277.72      297.38     11.79 o
   9   3   1       16.03        4.75      3.04 o
  10   3   1      297.77      258.28      9.77 o
  11   3   1        0.68        6.87      3.56 o
  12   3   1      193.46      183.51     10.92 o
  13   3   1       93.31      101.29     11.24 o
 -12   4   1       40.15       42.36     12.25 o
 -11   4   1        0.19       -2.98      5.15 o
 -10   4   1      103.56      106.91     19.06 o
  -9   4   1        3.88        0.96      2.07 o
  -8   4   1       87.76       93.27      4.84 o
  -7   4   1      186.07      173.95      5.40 o
  -6   4   1       51.41       51.79      2.40 o
  -5   4   1      766.30      790.31     10.74 o
  -4   4   1     1503.86     1566.31     18.94 o
  -3   4   1       50.88       54.31      1.73 o
  -2   4   1        1.03       -0.68      0.92 o
  -1   4   1      357.06      389.94      6.38 o
   0   4   1        0.52        0.83      0.75 o
   1   4   1       61.71       56.83      1.34 o
   2   4   1     1398.09     1419.92     18.89 o
   3   4   1      263.25      300.85      6.45 o
   4   4   1       43.34       35.43      3.59 o
   5   4   1        9.25       17.77      2.53 o
   6   4   1      110.25       98.18      4.93 o
   7   4   1      129.94      124.05      6.05 o
   8   4   1        7.20       13.99      3.21 o
   9   4   1      149.82      120.02      6.70 o
  10   4   1       18.67       16.43      9.82 o
  11   4   1       27.19       29.83      5.05 o
  12   4   1        8.73        6.06      3.98 o
  13   4   1      136.82      150.63      9.20 o
 -11   5   1      226.39      248.83     15.50 o
 -10   5   1        3.53       -2.99      2.99 o
  -9   5   1       12.65       18.20      3.61 o
  -8   5   1        1.95       -0.31      1.91 o
  -7   5   1       16.22       23.43      2.66 o
  -6   5   1     1868.00     1779.28     24.58 o
  -5   5   1       44.40       45.35      2.16 o
  -4   5   1      383.30      399.83      6.23 o
  -3   5   1      836.94      923.40     14.18 o
  -2   5   1       68.03       69.52      2.89 o
  -1   5   1      894.45      878.72     12.19 o
   0   5   1       28.09       31.96      1.63 o
   1   5   1       19.50       17.13      0.98 o
   2   5   1        2.80        2.03      0.84 o
   3   5   1      457.17      460.67      8.68 o
   4   5   1        0.01        1.46      1.70 o
   5   5   1       50.31       48.63      2.49 o
   6   5   1       55.07       60.11      6.93 o
   7   5   1      297.70      295.49      9.47 o
   8   5   1       10.50       12.16      4.57 o
   9   5   1       45.13       40.49      4.66 o
  10   5   1       43.54       37.14     13.52 o
  11   5   1        1.71       -5.06      5.06 o
  12   5   1        0.68       -3.38      3.73 o
  13   5   1       50.11       41.96      6.24 o
 -11   6   1       13.17       15.69      7.37 o
 -10   6   1       31.05       24.21      4.53 o
  -9   6   1        9.13       16.49      3.72 o
  -8   6   1        2.13        2.47      2.47 o
  -7   6   1       27.40       23.73      2.75 o
  -6   6   1      237.63      248.15      6.87 o
  -5   6   1        7.27        7.04      1.61 o
  -4   6   1       68.20       71.35      3.08 o
  -3   6   1        1.39        0.30      1.27 o
  -2   6   1       55.86       58.73      2.44 o
  -1   6   1       14.31       10.02      1.52 o
   0   6   1        9.17        9.99      1.35 o
   1   6   1      369.19      381.59      5.70 o
   2   6   1      205.07      212.86      4.10 o
   3   6   1      775.79      808.33     14.36 o
   4   6   1     1313.52     1304.11     26.13 o
   5   6   1      989.54      981.30     16.26 o
   6   6   1      294.69      269.97      8.76 o
   7   6   1      443.09      421.74     12.00 o
   8   6   1      601.53      568.68     15.18 o
   9   6   1       24.00       19.49      3.99 o
  10   6   1       25.28       22.96      4.51 o
  11   6   1       11.22       13.66      7.39 o
  12   6   1        4.61        2.88      6.61 o
  13   6   1       79.50      108.78      9.12 o
 -10   7   1      131.21      149.25     16.89 o
  -9   7   1      183.86      180.87      8.64 o
  -8   7   1      178.53      175.86      8.87 o
  -7   7   1      235.41      235.83      7.81 o
  -6   7   1      280.04      258.70      9.15 o
  -5   7   1      674.22      630.07     15.37 o
  -4   7   1       31.17       29.23      2.58 o
  -3   7   1      371.68      360.73      7.17 o
  -2   7   1        0.01        1.04      1.33 o
  -1   7   1       67.56       85.62      3.19 o
   0   7   1        8.80        7.98      1.73 o
   1   7   1      467.37      494.20      6.62 o
   2   7   1      194.55      226.40      3.97 o
   3   7   1       16.94       22.93      1.53 o
   4   7   1       12.98       12.46      1.95 o
   5   7   1        4.95        7.56      1.57 o
   6   7   1        9.33        6.80      1.54 o
   7   7   1      401.27      351.03     10.94 o
   8   7   1        9.92       13.14      3.37 o
   9   7   1       59.87       72.74      6.57 o
  10   7   1      100.36      100.63     12.72 o
  11   7   1        0.20        4.80      5.51 o
  12   7   1        2.77       -2.91      6.70 o
 -10   8   1        9.36        3.84      4.41 o
  -9   8   1        1.04        1.95      3.57 o
  -8   8   1       20.60       15.66      3.98 o
  -7   8   1       43.95       52.40      5.05 o
  -6   8   1        7.94       10.20      3.17 o
  -5   8   1      171.17      127.46      6.25 o
  -4   8   1      637.35      625.36     21.51 o
  -3   8   1      144.52      139.83      4.77 o
  -2   8   1       79.26       67.14      3.64 o
  -1   8   1        1.84        0.06      1.47 o
   0   8   1        0.01       -1.15      1.20 o
   1   8   1      190.13      168.55      3.32 o
   2   8   1        0.11        0.93      0.99 o
   3   8   1      242.82      218.36      4.53 o
   4   8   1        3.61        1.93      1.18 o
   5   8   1       22.62       24.30      2.04 o
   6   8   1     1387.24     1280.93     21.19 o
   7   8   1      380.59      386.09     11.85 o
   8   8   1       18.83       24.64      4.60 o
   9   8   1      495.93      481.88     14.64 o
  10   8   1        5.30        2.66      3.80 o
  11   8   1       19.57       24.73     11.96 o
  12   8   1        7.08        9.29      7.20 o
 -10   9   1        2.39       -7.00      7.39 o
  -9   9   1       84.56       93.82      7.28 o
  -8   9   1       20.28       30.28      4.71 o
  -7   9   1       10.31        1.77      3.19 o
  -6   9   1        2.62        1.03      2.96 o
  -5   9   1      183.22      186.21      8.00 o
  -4   9   1        0.32       -2.67      2.67 o
  -3   9   1      383.53      385.39     11.10 o
  -2   9   1       37.90       41.55      2.72 o
  -1   9   1        3.44        2.16      1.57 o
   0   9   1       54.28       49.16      2.54 o
   1   9   1        8.37        8.64      1.60 o
   2   9   1       67.12       65.31      2.33 o
   3   9   1      117.07      106.92      3.21 o
   4   9   1       13.91        9.30      2.20 o
   5   9   1       67.20       65.74      2.70 o
   6   9   1        5.81        4.97      1.60 o
   7   9   1      265.57      247.83      9.30 o
   8   9   1       10.25        5.95      3.27 o
   9   9   1        6.94       12.49      3.90 o
  10   9   1       15.91       18.04      6.96 o
  11   9   1       42.95       49.61      9.20 o
  12   9   1       44.04       62.00     10.73 o
  -9  10   1       84.47       91.40      7.62 o
  -8  10   1       60.69       68.06      6.36 o
  -7  10   1        3.61        5.88      4.41 o
  -6  10   1       37.32       26.40      4.86 o
  -5  10   1        9.99       13.61      3.47 o
  -4  10   1       93.25       69.45      5.61 o
  -3  10   1        5.71        7.92      4.14 o
  -2  10   1      233.18      230.80      8.38 o
  -1  10   1       82.18       84.84      4.27 o
   0  10   1        3.93        3.60      2.12 o
   1  10   1       87.68       89.37      3.45 o
   2  10   1       10.71       11.23      1.65 o
   3  10   1        0.12        1.80      1.32 o
   4  10   1      705.14      683.50     10.89 o
   5  10   1      203.48      166.08      4.36 o
   6  10   1      142.45      129.17      3.87 o
   7  10   1       78.44       78.14      4.92 o
   8  10   1        7.10        6.84      3.38 o
   9  10   1        0.08       -2.71      3.27 o
  10  10   1       33.66       36.33      6.34 o
  -8  11   1       31.79       39.00      5.77 o
  -7  11   1      186.29      217.83     11.72 o
  -6  11   1        5.19        5.01      3.55 o
  -5  11   1       34.64       42.84      4.92 o
  -4  11   1      148.02      153.53      7.60 o
  -3  11   1       68.21       64.58      5.20 o
  -2  11   1      320.60      311.96     10.29 o
  -1  11   1       20.43       15.34      3.40 o
   0  11   1      133.41      131.61      6.51 o
   1  11   1        0.06       -0.49      2.16 o
   2  11   1      629.44      644.54     10.60 o
   3  11   1      137.07      131.65      3.93 o
   4  11   1       19.45       16.10      1.91 o
   5  11   1       39.61       26.28      2.20 o
   6  11   1        1.64        1.31      1.54 o
   7  11   1        1.92       -1.39      3.11 o
   8  11   1       80.03       86.55     10.13 o
   9  11   1        4.16       -4.29      4.77 o
  10  11   1        6.10        9.70      8.66 o
  -8  12   1      136.46      168.14     18.04 o
  -7  12   1       35.47       46.43      6.90 o
  -6  12   1        0.29       -3.30      3.30 o
  -5  12   1        4.12        5.10      3.52 o
  -4  12   1       66.37       43.36      5.00 o
  -3  12   1      146.80      158.67      7.84 o
  -2  12   1       16.31       10.58      3.41 o
  -1  12   1      116.92      124.78      6.63 o
   0  12   1        1.63       -0.40      2.65 o
   1  12   1      137.94      129.61      6.71 o
   2  12   1       78.78       69.45      5.21 o
   3  12   1        4.99        3.23      1.82 o
   4  12   1       57.25       46.62      3.69 o
   5  12   1        7.09        9.77      2.64 o
   6  12   1       11.30        7.39      7.78 o
   7  12   1        7.60       20.17      6.31 o
   8  12   1        0.27       -0.31      5.48 o
   9  12   1        0.27        2.81      6.56 o
  10  12   1      104.11      109.23     12.58 o
  -7  13   1        0.00       -0.42      5.12 o
  -6  13   1       70.41       78.53      9.04 o
  -5  13   1       39.55       48.28      5.81 o
  -4  13   1       47.60       36.96      6.43 o
  -3  13   1      127.51      131.23      9.32 o
  -2  13   1      216.40      203.13      9.87 o
  -1  13   1      135.52      133.49      7.30 o
   0  13   1       26.59       25.13      4.15 o
   1  13   1       51.86       48.31      5.00 o
   2  13   1        3.49        2.76      2.97 o
   3  13   1        1.09       -2.81      2.81 o
   4  13   1      110.17      122.02      6.71 o
   5  13   1       56.36       52.26      5.31 o
   6  13   1       83.23       83.33      9.68 o
   7  13   1       59.04       72.18      9.91 o
   8  13   1        0.44       -4.49      5.79 o
   9  13   1       30.35       37.23     11.48 o
  10  13   1        9.54       18.72      8.47 o
  -6  14   1       22.67       23.16      5.36 o
  -5  14   1       13.92       15.53      6.54 o
  -4  14   1        8.60        2.45      4.03 o
  -3  14   1       16.11       23.23      5.03 o
  -2  14   1       19.59       21.43      4.47 o
  -1  14   1       53.82       54.72      5.58 o
   0  14   1       38.24       38.73      6.69 o
   1  14   1       51.19       37.85      4.86 o
   2  14   1      200.33      192.45      8.73 o
   3  14   1      462.07      489.83     14.40 o
   4  14   1      229.00      205.43     10.95 o
   5  14   1        7.21        4.69      4.16 o
   6  14   1       24.93       25.95      8.66 o
   7  14   1       22.58       21.59      7.84 o
   8  14   1      146.30      171.50     15.76 o
   9  14   1       34.77       31.99      9.01 o
  10  14   1      271.30      336.79     21.17 o
  -5  15   1       16.28       15.74      5.21 o
  -4  15   1        0.47       -0.60      4.11 o
  -3  15   1        0.01        1.61      3.85 o
  -2  15   1       38.13       34.69      7.48 o
  -1  15   1      109.42      108.63      7.52 o
   0  15   1        0.02       -1.89      3.28 o
   1  15   1       57.20       72.95      6.29 o
   2  15   1        0.43        2.54      3.45 o
   3  15   1        2.31        0.62      3.35 o
   4  15   1        0.13       -1.62      3.21 o
   5  15   1        8.41       -0.54      4.46 o
   6  15   1        8.79        9.44      6.68 o
   7  15   1       69.17       81.82     11.33 o
   8  15   1        0.17       -6.58      6.58 o
   9  15   1        0.84        1.13     11.86 o
  -3  16   1       17.82       22.00      5.48 o
  -2  16   1       16.55       16.52      4.92 o
  -1  16   1       82.11       96.56     13.36 o
   0  16   1        0.75        2.59      3.98 o
   1  16   1      280.26      271.48     11.41 o
   2  16   1        4.53        4.01      3.92 o
   3  16   1       19.09       19.53      4.88 o
   4  16   1        0.04        0.56      3.63 o
   5  16   1       15.72       29.46      8.30 o
   6  16   1       24.62       30.91      8.66 o
   7  16   1       34.04       37.31     18.38 o
   8  16   1      129.73      193.41     16.90 o
  -2  17   1        6.77        9.61      7.59 o
  -1  17   1      189.23      188.43     11.76 o
   0  17   1        0.00       -3.43      4.13 o
   1  17   1       75.14       76.99      7.39 o
   2  17   1      167.28      175.70      9.76 o
   3  17   1        5.66        2.11      5.70 o
   4  17   1        5.08       -1.34      4.12 o
   5  17   1       10.06       21.16     15.17 o
   6  17   1       18.19       26.87      9.34 o
   2  18   1        4.50       -2.92      6.19 o
   3  18   1        3.44        2.59      6.03 o
  -6 -17   2       15.25        4.70      8.17 o
  -5 -17   2        0.28       -1.65     13.52 o
  -4 -17   2        2.58       -2.31      4.87 o
  -3 -17   2       25.98       30.49      5.35 o
  -2 -17   2       34.91       36.75      5.62 o
  -1 -17   2       11.39       10.97      4.57 o
   0 -17   2        0.43       -0.47      4.16 o
   1 -17   2        0.55        0.62      4.33 o
  -8 -16   2        7.70        2.72     10.11 o
  -7 -16   2        0.08       -4.76      6.87 o
  -6 -16   2        5.45        3.35      6.63 o
  -5 -16   2        1.39        4.41      6.45 o
  -4 -16   2       15.39       10.70      4.27 o
  -3 -16   2       37.35       38.56      5.37 o
  -2 -16   2        0.32        4.82      3.54 o
  -1 -16   2       46.68       43.73      5.61 o
   0 -16   2      206.72      208.26      9.76 o
   1 -16   2       30.72       33.10      5.27 o
   2 -16   2       12.52       16.40      4.67 o
   3 -16   2       16.83       21.19      5.03 o
  -9 -15   2       84.85      118.69     14.09 o
  -8 -15   2       40.82       60.61     21.49 o
  -7 -15   2       22.84        6.95      6.92 o
  -6 -15   2        0.01       -5.57      5.57 o
  -5 -15   2       38.13       46.26      8.39 o
  -4 -15   2        1.61        0.28      3.33 o
  -3 -15   2       22.47       28.15      4.56 o
  -2 -15   2        5.42        7.41      3.06 o
  -1 -15   2       94.28       88.69      6.45 o
   0 -15   2       25.30       30.94      4.65 o
   1 -15   2        0.57       -0.51      3.46 o
   2 -15   2        0.00       -0.47      3.55 o
   3 -15   2       57.61       51.21      5.84 o
   4 -15   2       26.53       38.78      5.48 o
   5 -15   2        2.17        0.04      4.15 o
  -9 -14   2        1.90        3.60      7.14 o
  -8 -14   2       38.44       26.36      8.22 o
  -7 -14   2       29.96       39.13      8.42 o
  -6 -14   2      164.98      151.19     29.18 o
  -5 -14   2      164.10      167.90      7.06 o
  -4 -14   2       29.31       32.66      3.25 o
  -3 -14   2       15.41       13.57      2.67 o
  -2 -14   2        3.34        6.22      2.42 o
  -1 -14   2       18.17       23.34      4.04 o
   0 -14   2      154.46      135.55      7.25 o
   1 -14   2        1.84        3.52      3.46 o
   2 -14   2        1.84        0.06      3.25 o
   3 -14   2       58.38       67.87     13.67 o
   4 -14   2       37.13       43.43      5.21 o
   5 -14   2        1.40       -2.75      3.75 o
   6 -14   2       73.40       66.78      6.50 o
 -10 -13   2       17.36       28.44     10.50 o
  -9 -13   2       24.52       24.67     12.45 o
  -8 -13   2      213.03      195.48     14.51 o
  -7 -13   2       33.49       31.83      4.47 o
  -6 -13   2      612.06      594.03     15.69 o
  -5 -13   2      201.02      214.97      7.79 o
  -4 -13   2       83.06       79.65      4.19 o
  -3 -13   2       77.82       86.69      4.32 o
  -2 -13   2       77.44       71.61      5.18 o
  -1 -13   2      121.42      130.83      5.30 o
   0 -13   2       55.55       51.73      4.80 o
   1 -13   2        3.12        3.75      2.95 o
   2 -13   2       58.37       66.54      5.33 o
   3 -13   2       11.81       15.16      3.80 o
   4 -13   2      110.61      112.80      9.89 o
   5 -13   2       15.72       17.17      4.25 o
   6 -13   2        0.00        3.88      3.76 o
   7 -13   2        7.20       12.56      6.91 o
 -11 -12   2       11.20       14.48      8.77 o
 -10 -12   2        1.69        0.43      6.94 o
  -9 -12   2       11.19        9.55      4.20 o
  -8 -12   2       35.05       40.80      5.45 o
  -7 -12   2        0.00        1.20      3.09 o
  -6 -12   2      646.89      634.07     16.18 o
  -5 -12   2        0.10       -0.66      1.87 o
  -4 -12   2      110.59      108.92      6.41 o
  -3 -12   2        6.05        3.08      2.12 o
  -2 -12   2        5.55        3.07      2.00 o
  -1 -12   2        0.60       -0.49      1.84 o
   0 -12   2     1481.85     1396.99     25.84 o
   1 -12   2       25.67       26.46      3.78 o
   2 -12   2      123.12      113.85      6.22 o
   3 -12   2       17.65       17.55      5.39 o
   4 -12   2       41.08       45.32      4.83 o
   5 -12   2        1.01        1.42      3.19 o
   6 -12   2        3.47        6.02      3.86 o
   7 -12   2       16.69       14.32      6.04 o
   8 -12   2       33.83       19.84     11.67 o
 -11 -11   2        1.63       -1.85      7.56 o
 -10 -11   2       43.35       54.45     16.44 o
  -9 -11   2       15.56       14.67      5.43 o
  -8 -11   2        3.13        3.57      3.87 o
  -7 -11   2        9.55        4.17      3.14 o
  -6 -11   2      390.37      372.59     11.21 o
  -5 -11   2        9.46        7.88      2.15 o
  -4 -11   2       32.92       36.78      3.26 o
  -3 -11   2       37.86       41.75      3.06 o
  -2 -11   2      121.06      106.00      4.30 o
  -1 -11   2       40.13       43.71      3.17 o
   0 -11   2       36.55       40.43      3.35 o
   1 -11   2       96.10       92.10      6.93 o
   2 -11   2       44.04       36.47      4.91 o
   3 -11   2       67.22       68.00      4.95 o
   4 -11   2      148.32      130.64      6.68 o
   5 -11   2      228.71      224.99      9.08 o
   6 -11   2       47.24       38.64      4.77 o
   7 -11   2       37.96       29.64      4.84 o
   8 -11   2      160.55      171.91     10.25 o
 -11 -10   2       10.79        1.58      7.33 o
 -10 -10   2        0.51        8.20      6.72 o
  -9 -10   2       13.49       16.50      6.60 o
  -8 -10   2       20.68       30.06      6.91 o
  -7 -10   2        3.07        4.44      2.33 o
  -6 -10   2       14.67       18.34      2.02 o
  -5 -10   2        1.03        0.52      1.36 o
  -4 -10   2        1.44        3.74      1.52 o
  -3 -10   2       27.05       25.01      2.13 o
  -2 -10   2      144.97      133.85      5.15 o
  -1 -10   2       97.46       96.14      2.88 o
   0 -10   2      239.22      210.06      6.17 o
   1 -10   2        4.05        6.13      2.23 o
   2 -10   2      376.85      365.06     10.45 o
   3 -10   2       26.99       30.06      3.57 o
   4 -10   2       16.09       10.69      3.12 o
   5 -10   2      133.98      139.48      6.79 o
   6 -10   2      554.50      591.25     15.93 o
   7 -10   2       16.14       23.75      5.81 o
   8 -10   2       62.11       67.16      7.38 o
   9 -10   2       16.13       21.58      4.94 o
 -11  -9   2       78.91      111.01     12.51 o
 -10  -9   2        0.01       -0.56      5.73 o
  -9  -9   2      148.38      136.58      8.37 o
  -8  -9   2       32.75       29.58      4.48 o
  -7  -9   2      630.37      602.23     15.88 o
  -6  -9   2      101.31      101.01      4.72 o
  -5  -9   2        5.48        5.49      1.54 o
  -4  -9   2      133.23      146.84      4.22 o
  -3  -9   2       64.23       79.65      2.64 o
  -2  -9   2      476.01      454.47      7.35 o
  -1  -9   2       95.27       87.54      2.56 o
   0  -9   2      277.64      295.69      5.33 o
   1  -9   2       20.12       31.33      1.81 o
   2  -9   2        0.00        1.72      1.66 o
   3  -9   2      205.45      201.17      7.39 o
   4  -9   2        0.46        2.86      2.37 o
   5  -9   2       15.52       16.82      3.32 o
   6  -9   2      511.26      469.09     15.57 o
   7  -9   2       34.28       34.42      4.48 o
   8  -9   2      142.34      142.35      7.63 o
   9  -9   2      137.29      159.39      8.50 o
 -11  -8   2        8.40        8.79      4.67 o
 -10  -8   2       57.97       56.17      6.13 o
  -9  -8   2       18.77       20.49      4.19 o
  -8  -8   2       20.98       15.39      3.69 o
  -7  -8   2      712.88      664.86     16.81 o
  -6  -8   2      149.67      150.48      6.68 o
  -5  -8   2      259.02      271.75      7.01 o
  -4  -8   2      100.94      100.68      3.16 o
  -3  -8   2      579.35      605.17      8.53 o
  -2  -8   2      883.87      918.89     12.48 o
  -1  -8   2       17.76       25.26      1.55 o
   0  -8   2      187.05      205.90      4.01 o
   1  -8   2        6.31        6.19      1.22 o
   2  -8   2      570.77      561.31     10.45 o
   3  -8   2      214.16      245.19      6.04 o
   4  -8   2       15.26       23.15      3.10 o
   5  -8   2        5.63        5.06      2.24 o
   6  -8   2      313.98      305.64     13.20 o
   7  -8   2      251.19      229.27      7.22 o
   8  -8   2       22.41       27.92      3.54 o
   9  -8   2       29.76       31.35      3.96 o
  10  -8   2       21.41       19.11      4.69 o
 -12  -7   2       14.15       20.31     13.91 o
 -11  -7   2       74.44      103.25      7.84 o
 -10  -7   2       60.30       67.33      6.22 o
  -9  -7   2      100.84       98.56      6.59 o
  -8  -7   2       22.83       27.15      4.80 o
  -7  -7   2       73.56       55.54      4.86 o
  -6  -7   2       76.74       69.76      4.73 o
  -5  -7   2       61.62       71.79      3.12 o
  -4  -7   2      237.55      259.70      4.87 o
  -3  -7   2       81.75       82.15      2.87 o
  -2  -7   2       15.97       19.06      1.43 o
  -1  -7   2      117.52      111.41      2.72 o
   0  -7   2       48.72       49.30      2.61 o
   1  -7   2      861.79      900.02     11.27 o
   2  -7   2     1863.20     1960.15     31.04 o
   3  -7   2      236.90      248.01      5.96 o
   4  -7   2       16.98       15.77      2.03 o
   5  -7   2      212.14      211.15      6.00 o
   6  -7   2      224.94      228.47      6.57 o
   7  -7   2      100.91      114.84      5.01 o
   8  -7   2      247.99      244.97      8.65 o
   9  -7   2        7.25        4.30      2.78 o
  10  -7   2        0.02       -3.28      3.28 o
 -12  -6   2       15.26       24.17      7.47 o
 -11  -6   2       28.93       42.83      6.66 o
 -10  -6   2       17.93       19.53      4.38 o
  -9  -6   2      174.53      157.24      9.38 o
  -8  -6   2       43.75       56.01      9.01 o
  -7  -6   2        3.47        7.28      2.94 o
  -6  -6   2      282.55      259.79     12.59 o
  -5  -6   2        0.38       -1.93      1.93 o
  -4  -6   2      168.90      194.00      5.31 o
  -3  -6   2        0.12        0.95      0.92 o
  -2  -6   2     5778.65     6136.15     68.29 o
  -1  -6   2        2.11       -0.12      0.93 o
   0  -6   2      633.99      703.16      9.40 o
   1  -6   2      219.88      250.84      3.84 o
   2  -6   2      221.52      234.02      4.76 o
   3  -6   2      453.96      463.64      6.96 o
   4  -6   2        3.42        4.38      1.20 o
   5  -6   2       94.11       96.62      3.12 o
   6  -6   2     1378.39     1279.52     21.73 o
   7  -6   2        2.66        1.90      2.09 o
   8  -6   2        0.03       -1.79      2.07 o
   9  -6   2       21.42       17.84      3.05 o
  10  -6   2       63.75       69.91      4.88 o
  11  -6   2        0.05       -5.40      5.40 o
 -13  -5   2       52.02       42.81      9.28 o
 -12  -5   2       97.20       80.24     10.49 o
 -11  -5   2      102.38       94.41     10.05 o
 -10  -5   2       74.56       69.44      8.42 o
  -9  -5   2        0.90        2.87      3.19 o
  -8  -5   2       43.56       47.41      4.61 o
  -7  -5   2      228.12      200.96      7.80 o
  -6  -5   2      278.23      289.53      8.95 o
  -5  -5   2       36.84       47.94      3.76 o
  -4  -5   2      197.57      208.93      5.09 o
  -3  -5   2      812.48      815.00     10.84 o
  -2  -5   2      485.81      474.96      6.11 o
  -1  -5   2      238.59      278.09      4.42 o
   0  -5   2      151.07      166.13      2.99 o
   1  -5   2      234.00      265.97      4.13 o
   2  -5   2     5093.31     5320.13     66.71 o
   3  -5   2      269.19      282.76      4.66 o
   4  -5   2        9.65       17.39      1.68 o
   5  -5   2       39.50       36.22      2.08 o
   6  -5   2      176.61      190.28      6.39 o
   7  -5   2     1740.83     1646.95     27.11 o
   8  -5   2       10.06       11.98      2.53 o
   9  -5   2      125.60      110.05      6.60 o
  10  -5   2        7.35        5.59      2.79 o
  11  -5   2      135.27      180.39     12.62 o
 -13  -4   2      122.85      107.42     12.54 o
 -12  -4   2      106.47      135.14      9.60 o
 -11  -4   2       39.50       35.93      7.42 o
 -10  -4   2      140.83      145.58      7.91 o
  -9  -4   2       34.58       34.00      4.51 o
  -8  -4   2       37.36       37.86      4.23 o
  -7  -4   2      102.06      105.35      5.72 o
  -6  -4   2      268.11      241.59      7.92 o
  -5  -4   2     1826.05     1893.12     36.49 o
  -4  -4   2      846.64      843.35     14.34 o
  -3  -4   2       69.94       66.32      1.71 o
  -2  -4   2       26.56       25.30      1.11 o
  -1  -4   2     1198.99     1234.18     13.19 o
   0  -4   2     2503.27     2533.07     23.29 o
   1  -4   2        4.43        5.03      0.91 o
   2  -4   2      949.48      943.44     12.84 o
   3  -4   2     1012.43     1066.67     15.14 o
   4  -4   2      357.88      379.84      7.31 o
   5  -4   2        0.77        0.25      1.19 o
   6  -4   2       18.47       19.90      1.76 o
   7  -4   2        0.28       -1.21      1.83 o
   8  -4   2      324.89      317.86      8.06 o
   9  -4   2       37.17       29.26      3.17 o
  10  -4   2       47.28       44.88      3.89 o
  11  -4   2        0.12       -0.03      3.82 o
  12  -4   2       50.68       42.93      8.69 o
 -13  -3   2      166.46      195.43     21.49 o
 -12  -3   2       78.81       89.70     10.76 o
 -11  -3   2       87.60       89.22      6.21 o
 -10  -3   2      275.72      274.89     10.99 o
  -9  -3   2        7.03        1.92      3.40 o
  -8  -3   2      135.34      128.27      6.48 o
  -7  -3   2       10.09        9.98      2.97 o
  -6  -3   2      377.55      365.17     11.03 o
  -5  -3   2      344.00      351.39      9.30 o
  -4  -3   2       48.05       42.79      2.99 o
  -3  -3   2     1901.84     1904.49     24.65 o
  -2  -3   2      428.73      416.96      5.01 o
  -1  -3   2     8099.87     8429.12     84.68 o
   0  -3   2    14629.86    14657.18    137.23 o
   1  -3   2    10132.00    10421.62    109.67 o
   2  -3   2        2.07       10.30      1.52 o
   3  -3   2       58.33       49.25      1.48 o
   4  -3   2        0.17        0.92      0.90 o
   5  -3   2       32.64       43.71      1.88 o
   6  -3   2      853.57      859.45     11.57 o
   7  -3   2      316.45      270.64      6.86 o
   8  -3   2        2.33        2.57      1.89 o
   9  -3   2      227.47      195.90      6.41 o
  10  -3   2       43.94       40.11      5.84 o
  11  -3   2       12.32       25.68      4.26 o
  12  -3   2        5.74        6.76     10.11 o
 -13  -2   2       29.60       20.60      9.92 o
 -12  -2   2       47.23       58.10      9.25 o
 -11  -2   2      228.82      255.73     10.98 o
 -10  -2   2        1.71        2.38      2.75 o
  -9  -2   2        9.07        9.48      5.00 o
  -8  -2   2       89.14       81.33      5.32 o
  -7  -2   2        7.12        1.05      2.72 o
  -6  -2   2      153.84      170.95      4.06 o
  -5  -2   2        4.50        4.99      1.09 o
  -4  -2   2      534.77      448.96     10.44 o
  -3  -2   2      223.45      199.92      4.23 o
  -2  -2   2     6426.81     6618.15     73.53 o
  -1  -2   2      356.69      372.13      4.54 o
   0  -2   2    13541.76    13270.95    115.28 o
   1  -2   2      739.90      797.96     10.17 o
   2  -2   2       42.21       35.06      1.02 o
   3  -2   2      501.89      480.56      6.37 o
   4  -2   2       50.15       50.56      1.92 o
   5  -2   2      615.42      602.74      8.77 o
   6  -2   2      342.58      365.80      7.27 o
   7  -2   2      391.10      387.57      8.05 o
   8  -2   2       86.70       88.73      4.00 o
   9  -2   2       64.24       54.47      3.61 o
  10  -2   2       34.06       37.47      4.51 o
  11  -2   2       29.12       25.57      4.41 o
  12  -2   2        0.54        4.84      7.10 o
 -13  -1   2       93.47      119.97     13.01 o
 -12  -1   2       72.97       84.26     10.57 o
 -11  -1   2        5.58        5.66      8.17 o
 -10  -1   2      170.88      169.32      8.14 o
  -9  -1   2       50.91       52.66      3.66 o
  -8  -1   2       25.02       20.11      1.77 o
  -7  -1   2      135.11      140.89      5.29 o
  -6  -1   2      751.22      767.54     13.19 o
  -5  -1   2      133.17      123.94      3.92 o
  -4  -1   2      356.49      407.87     10.67 o
  -3  -1   2      168.19      172.78      5.01 o
  -2  -1   2       13.33       15.29      1.79 o
  -1  -1   2     3598.03     3512.65     43.93 o
   0  -1   2     6051.12     5554.46    114.21 o
   1  -1   2      668.46      660.84      6.41 o
   2  -1   2     5536.01     5693.55     55.41 o
   3  -1   2        9.73       13.04      0.92 o
   4  -1   2      113.31      102.46      2.43 o
   5  -1   2     2571.82     2727.60     33.22 o
   6  -1   2      507.27      478.91      7.25 o
   7  -1   2       44.98       47.83      2.31 o
   8  -1   2       56.04       70.24      4.86 o
   9  -1   2      105.94      100.38      5.26 o
  10  -1   2       17.77       21.02      3.69 o
  11  -1   2       20.89       28.41      5.70 o
  12  -1   2       19.20       13.44      4.28 o
 -12   0   2        1.80        3.60      5.91 o
 -11   0   2      132.97      125.75     11.24 o
 -10   0   2       44.94       49.41      4.60 o
  -9   0   2       25.51       30.91      3.07 o
  -8   0   2        4.81        3.19      1.58 o
  -7   0   2        8.62       11.52      1.54 o
  -6   0   2       11.37       10.74      1.70 o
  -5   0   2      250.48      269.62      5.84 o
  -4   0   2        0.00       -0.41      1.37 o
  -3   0   2     2502.84     2579.76     35.34 o
  -2   0   2       39.05       38.00      1.51 o
  -1   0   2     1140.59     1135.58     14.63 o
   0   0   2       87.11       81.43      1.94 o
   1   0   2     4411.74     4262.29     38.27 o
   2   0   2        2.91        3.10      0.75 o
   3   0   2       60.40       47.88      1.32 o
   4   0   2      612.31      559.35      7.11 o
   5   0   2      231.14      248.40      4.06 o
   6   0   2      180.21      166.87      3.67 o
   7   0   2        0.08       -0.11      1.17 o
   8   0   2      226.39      208.79      5.07 o
   9   0   2      160.44      141.49      5.68 o
  10   0   2       25.69       27.40      4.77 o
  11   0   2      160.99      163.69      8.21 o
  12   0   2       25.38       16.39      4.57 o
 -12   1   2       40.22       37.35      7.89 o
 -11   1   2       42.06       59.21     16.63 o
 -10   1   2        0.82        0.81      2.65 o
  -9   1   2       66.39       62.86      3.41 o
  -8   1   2        0.18       -0.78      1.37 o
  -7   1   2       52.29       37.38      2.22 o
  -6   1   2       88.09       87.15      2.79 o
  -5   1   2      108.13      144.32      3.38 o
  -4   1   2      373.10      401.06      6.54 o
  -3   1   2     3041.53     3069.14     38.93 o
  -2   1   2    18680.39    18747.48    218.21 o
  -1   1   2     4963.46     4804.81     59.93 o
   0   1   2     2817.79     2499.45     43.93 o
   1   1   2     1128.63     1071.55     12.33 o
   2   1   2       53.05       49.12      1.67 o
   3   1   2       79.08       90.70      2.06 o
   4   1   2     1299.75     1443.19     19.19 o
   5   1   2      426.16      426.54      8.24 o
   6   1   2      143.29      167.76      4.42 o
   7   1   2       75.54       68.62      3.55 o
   8   1   2      100.39       89.76      4.25 o
   9   1   2       13.04        9.89      2.96 o
  10   1   2      285.28      265.00      9.80 o
  11   1   2       18.71       19.85      4.29 o
  12   1   2      122.28      133.66     11.90 o
  13   1   2       44.77       44.62      7.22 o
 -12   2   2       22.73       31.33      8.02 o
 -11   2   2        0.06        0.79      5.16 o
 -10   2   2       29.18       27.19      9.24 o
  -9   2   2      182.46      185.51      5.70 o
  -8   2   2      106.12      117.77      3.86 o
  -7   2   2      563.46      533.25      9.07 o
  -6   2   2       35.46       38.37      2.14 o
  -5   2   2        0.73       -0.01      0.96 o
  -4   2   2       23.66       33.53      1.66 o
  -3   2   2       79.69       93.74      2.62 o
  -2   2   2     1880.69     2084.29     21.68 o
  -1   2   2     2288.58     2169.05     27.63 o
   0   2   2     6212.56     5878.55     77.96 o
   1   2   2     4593.78     4498.48     56.24 o
   2   2   2    18300.26    18272.26    225.64 o
   3   2   2     6413.35     6539.60     87.55 o
   4   2   2       69.37       74.81      2.23 o
   5   2   2       13.58       16.17      1.35 o
   6   2   2      604.87      623.43     12.33 o
   7   2   2        1.43        5.34      2.55 o
   8   2   2       49.48       52.57      4.38 o
   9   2   2        0.64       -2.33      2.33 o
  10   2   2       44.33       47.00      4.83 o
  11   2   2      334.93      329.50     11.71 o
  12   2   2        0.85       -1.15      3.54 o
  13   2   2       77.85       78.82      7.59 o
 -12   3   2       16.80        6.22      6.94 o
 -11   3   2       44.77       31.76      8.66 o
 -10   3   2        0.57       -3.68      4.62 o
  -9   3   2       61.43       55.45      3.58 o
  -8   3   2        4.87        5.96      2.03 o
  -7   3   2     1260.33     1207.18     19.19 o
  -6   3   2      510.70      525.27      8.80 o
  -5   3   2       66.16       96.24      2.73 o
  -4   3   2        0.01        0.48      1.00 o
  -3   3   2      135.28      182.18      3.16 o
  -2   3   2      365.56      399.58      6.13 o
  -1   3   2     1253.89     1190.54     15.82 o
   0   3   2     2851.97     2925.17     37.01 o
   1   3   2     1386.99     1353.37     17.79 o
   2   3   2     1204.14     1364.00     18.09 o
   3   3   2       62.12       79.54      2.79 o
   4   3   2      243.81      263.34      6.96 o
   5   3   2       48.03       43.43      1.98 o
   6   3   2       53.20       55.59      2.41 o
   7   3   2      104.65      102.39      5.37 o
   8   3   2        1.32        4.05      2.85 o
   9   3   2       14.43        8.17      3.40 o
  10   3   2       53.02       50.58      5.17 o
  11   3   2       88.39      107.00      7.12 o
  12   3   2       43.76       60.92      6.37 o
  13   3   2      184.76      203.66     10.98 o
 -12   4   2       18.27       21.26      8.03 o
 -11   4   2       32.26       44.49      8.44 o
 -10   4   2       84.72       79.91     12.16 o
  -9   4   2        0.68       -0.29      2.68 o
  -8   4   2       99.67      105.93      4.40 o
  -7   4   2       25.21       27.05      2.29 o
  -6   4   2      121.71      110.70      4.47 o
  -5   4   2      290.54      283.18      5.35 o
  -4   4   2      222.87      255.51      4.23 o
  -3   4   2      555.57      589.45      9.55 o
  -2   4   2     1446.03     1642.26     24.55 o
  -1   4   2      522.18      507.98      8.82 o
   0   4   2      121.75      100.47      2.09 o
   1   4   2     1886.66     1849.57     23.83 o
   2   4   2        9.00       16.57      1.92 o
   3   4   2       46.80       57.83      3.10 o
   4   4   2       17.75       17.06      2.29 o
   5   4   2      120.75      164.04      4.07 o
   6   4   2      109.91      121.67      3.41 o
   7   4   2        0.21        1.01      2.72 o
   8   4   2       33.09       29.48      3.86 o
   9   4   2       90.40       85.31      5.79 o
  10   4   2      126.84      127.40     10.25 o
  11   4   2        0.07       -0.88      3.76 o
  12   4   2        0.00       -1.63      3.82 o
  13   4   2      158.35      191.96     10.47 o
 -11   5   2       81.64       65.45      9.46 o
 -10   5   2       72.82       80.57      7.45 o
  -9   5   2        7.28        5.88      3.65 o
  -8   5   2       47.55       45.04      3.33 o
  -7   5   2      105.43      105.05      4.28 o
  -6   5   2      496.48      471.91      8.43 o
  -5   5   2       42.75       44.27      2.22 o
  -4   5   2      475.54      487.58      8.37 o
  -3   5   2       30.55       24.73      1.93 o
  -2   5   2     1124.45     1258.49     27.60 o
  -1   5   2      174.09      160.55      4.68 o
   0   5   2     2109.34     2188.60     30.16 o
   1   5   2      288.44      301.16      4.69 o
   2   5   2      726.62      854.78     11.83 o
   3   5   2      800.01      891.78     35.61 o
   4   5   2       53.25       68.26      4.60 o
   5   5   2       26.99       39.83      3.39 o
   6   5   2       25.92       36.35      1.87 o
   7   5   2      100.58       89.85      6.18 o
   8   5   2       85.81       93.40      6.88 o
   9   5   2       27.73       24.72      4.10 o
  10   5   2        8.30        9.49      5.08 o
  11   5   2       77.98       87.33      9.83 o
  12   5   2       20.77       24.95      6.12 o
  13   5   2       34.76       32.58      6.11 o
 -11   6   2        1.25       -5.77      6.15 o
 -10   6   2       12.42        2.93      5.39 o
  -9   6   2       11.04        9.02      3.65 o
  -8   6   2        6.19        9.16      4.15 o
  -7   6   2       60.26       64.38      3.73 o
  -6   6   2      118.36      110.04      5.47 o
  -5   6   2       23.06       29.82      3.33 o
  -4   6   2       78.30       78.70      3.14 o
  -3   6   2      236.22      266.72      5.86 o
  -2   6   2      268.37      315.38      7.80 o
  -1   6   2      115.07      116.91      3.35 o
   0   6   2      133.94      133.78      4.82 o
   1   6   2        3.81        4.25      0.99 o
   2   6   2      785.92      890.04     12.44 o
   3   6   2      296.22      267.48      5.53 o
   4   6   2       68.12       72.70      5.59 o
   5   6   2      157.79      172.41      8.70 o
   6   6   2     1122.95     1137.06     24.32 o
   7   6   2      952.54      902.23     20.92 o
   8   6   2       20.02       18.71      3.56 o
   9   6   2       72.50       65.65      6.46 o
  10   6   2       12.91        6.78      5.32 o
  11   6   2       21.63       25.53      6.87 o
  12   6   2        0.08       -1.05      5.68 o
  13   6   2       31.49       38.72      7.41 o
 -10   7   2       51.55       58.44      8.31 o
  -9   7   2       43.98       56.34      5.71 o
  -8   7   2       39.62       42.08      4.97 o
  -7   7   2       36.65       41.02      4.55 o
  -6   7   2      468.67      470.64     12.98 o
  -5   7   2       57.48       44.55      3.61 o
  -4   7   2       24.88       29.85      2.56 o
  -3   7   2      247.87      244.28      6.52 o
  -2   7   2       41.67       43.20      2.48 o
  -1   7   2      724.64      756.64     14.03 o
   0   7   2      288.38      253.69      5.31 o
   1   7   2      436.42      452.12      7.95 o
   2   7   2      271.02      300.39      6.58 o
   3   7   2      282.44      304.87      6.22 o
   4   7   2      118.74      117.39      4.38 o
   5   7   2        5.41        3.26      2.30 o
   6   7   2      342.05      306.07      7.94 o
   7   7   2        4.44        1.52      2.79 o
   8   7   2        9.80       11.32      3.36 o
   9   7   2      125.98      135.57      7.59 o
  10   7   2       55.39       65.26      6.19 o
  11   7   2      105.61      127.53     12.55 o
  12   7   2       11.28       20.14      7.20 o
 -10   8   2       56.55       56.46      6.43 o
  -9   8   2        7.20        9.85      4.11 o
  -8   8   2       20.53       17.46      3.90 o
  -7   8   2       51.16       50.99      5.13 o
  -6   8   2       42.35       35.14      6.54 o
  -5   8   2       65.08       54.60      8.29 o
  -4   8   2      373.38      335.03      8.83 o
  -3   8   2      234.90      238.97      9.31 o
  -2   8   2        8.14        4.77      1.61 o
  -1   8   2        0.29        0.55      1.39 o
   0   8   2       36.99       41.17      2.60 o
   1   8   2      226.38      223.86      5.13 o
   2   8   2       21.54       23.63      2.25 o
   3   8   2       44.48       48.01      2.33 o
   4   8   2       70.44       64.51      2.79 o
   5   8   2      448.59      442.45     10.37 o
   6   8   2      164.40      140.35      5.39 o
   7   8   2       57.93       61.28      5.00 o
   8   8   2      163.93      183.16      8.30 o
   9   8   2        0.32       -2.43      3.13 o
  10   8   2       54.87       50.54      6.79 o
  11   8   2       35.95       25.99      8.07 o
  12   8   2       56.76       62.40     10.55 o
  -9   9   2        4.36        5.11      4.20 o
  -8   9   2       24.74       14.47      4.16 o
  -7   9   2      253.28      278.79     26.94 o
  -6   9   2        1.98       -2.28      2.86 o
  -5   9   2        2.50       -0.49      3.03 o
  -4   9   2       65.48       71.49      5.78 o
  -3   9   2       57.28       68.18      4.91 o
  -2   9   2      262.33      259.61      5.85 o
  -1   9   2       16.46       20.27      2.11 o
   0   9   2      605.22      644.58     10.59 o
   1   9   2       82.92       83.77      3.11 o
   2   9   2       29.48       25.15      1.97 o
   3   9   2      570.25      543.91     11.79 o
   4   9   2       26.96       25.00      1.84 o
   5   9   2       12.90        6.53      1.49 o
   6   9   2        7.48        3.05      1.66 o
   7   9   2       28.40       28.23      6.18 o
   8   9   2       16.84       13.47      4.63 o
   9   9   2        3.08       -4.92      5.39 o
  10   9   2        3.22       -0.44      3.77 o
  11   9   2      163.43      194.26     19.26 o
  12   9   2        0.21        7.09      7.08 o
  -9  10   2       24.11       15.36      5.28 o
  -8  10   2       21.37       17.56      4.66 o
  -7  10   2        2.43        5.87      5.74 o
  -6  10   2       11.74       16.91      4.32 o
  -5  10   2        0.45        0.10      2.90 o
  -4  10   2      166.35      138.47      7.07 o
  -3  10   2       75.95       68.58      5.21 o
  -2  10   2      439.49      415.51     15.24 o
  -1  10   2        6.33        9.53      2.34 o
   0  10   2      414.14      419.84      9.43 o
   1  10   2      114.06      106.61      4.54 o
   2  10   2      185.05      174.62      7.35 o
   3  10   2       35.22       33.06      2.40 o
   4  10   2       87.80       81.40      2.97 o
   5  10   2      443.54      405.32      7.42 o
   6  10   2      274.37      275.23      5.87 o
   7  10   2       48.22       45.98      4.18 o
   8  10   2       12.85       13.52      3.94 o
   9  10   2       20.42       21.36      4.59 o
  10  10   2       94.33       90.30      7.42 o
  11  10   2        6.91        1.23      6.58 o
  -8  11   2       30.13       26.46      5.31 o
  -7  11   2       10.24       10.15      4.28 o
  -6  11   2        2.28        2.13      3.48 o
  -5  11   2      120.73      113.75     10.05 o
  -4  11   2        7.28        8.53      4.18 o
  -3  11   2      232.56      236.70      9.27 o
  -2  11   2      369.73      399.68     16.50 o
  -1  11   2       72.60       63.27      5.28 o
   0  11   2      853.27      827.95     19.49 o
   1  11   2        8.67        8.08      2.34 o
   2  11   2      438.10      406.94      9.35 o
   3  11   2      188.33      178.72      4.50 o
   4  11   2        5.75        5.08      1.47 o
   5  11   2        0.00       -0.12      1.42 o
   6  11   2       39.65       33.51      2.69 o
   7  11   2       19.47       19.67      3.97 o
   8  11   2       48.05       57.40      5.87 o
   9  11   2        2.87        1.08      3.74 o
  10  11   2       11.16       10.09      6.46 o
  -7  12   2        3.50        7.07      4.24 o
  -6  12   2       80.60       78.22      6.86 o
  -5  12   2       82.12       93.06      8.25 o
  -4  12   2      146.11      126.94      7.53 o
  -3  12   2        0.66       -1.06      2.88 o
  -2  12   2      103.24      101.94      6.55 o
  -1  12   2      174.57      159.23      7.64 o
   0  12   2      493.13      488.41     13.87 o
   1  12   2      278.74      256.56     12.02 o
   2  12   2       93.23       94.10      5.91 o
   3  12   2       98.02       90.95      5.73 o
   4  12   2      209.39      186.95      7.80 o
   5  12   2       68.50       57.46      4.71 o
   6  12   2       13.24        9.66      3.04 o
   7  12   2       19.23       12.53      6.12 o
   8  12   2       26.28       22.21     12.74 o
   9  12   2      246.36      281.56     17.68 o
  10  12   2       55.95       58.35     10.47 o
  -7  13   2       63.85       84.32      7.80 o
  -6  13   2       27.47       33.76      5.75 o
  -5  13   2       30.00       24.22      5.08 o
  -4  13   2       68.22       77.15     10.19 o
  -3  13   2       66.08       74.79      6.29 o
  -2  13   2       45.70       51.50      5.40 o
  -1  13   2        9.68       10.48      3.68 o
   0  13   2      433.59      408.23     12.85 o
   1  13   2      256.69      254.90      9.78 o
   2  13   2      631.55      674.49     17.51 o
   3  13   2       65.77       55.52      5.07 o
   4  13   2       47.57       48.23      8.93 o
   5  13   2      194.75      179.36      7.91 o
   6  13   2       45.67       50.29      9.73 o
   7  13   2       46.69       54.01      8.77 o
   8  13   2       27.14       21.17      7.97 o
   9  13   2        4.67        1.52      6.62 o
  10  13   2        0.23        4.09      8.46 o
  -6  14   2        0.96        2.95      4.72 o
  -5  14   2       73.95       85.94      9.46 o
  -4  14   2       63.31       59.66      6.33 o
  -3  14   2      108.41      102.14      7.43 o
  -2  14   2        8.95        4.78      3.73 o
  -1  14   2      217.24      230.03     11.43 o
   0  14   2       76.22       68.88      6.06 o
   1  14   2        0.79       -0.87      3.82 o
   2  14   2        0.03       -0.44      3.14 o
   3  14   2       41.06       45.79      5.08 o
   4  14   2      152.95      147.52      7.76 o
   5  14   2        0.13        0.59      3.01 o
   6  14   2        0.07       -0.07      5.93 o
   7  14   2       49.07       44.50      8.94 o
   8  14   2       10.50       17.93      8.31 o
   9  14   2        1.95       10.47      8.24 o
  10  14   2        1.02       -4.67     10.50 o
  -5  15   2        0.33       -4.50      4.50 o
  -4  15   2       45.48       39.13      7.05 o
  -3  15   2       16.67       17.92      4.76 o
  -2  15   2      109.85      119.61      8.03 o
  -1  15   2        6.10       12.19      5.08 o
   0  15   2        0.88        0.72      3.71 o
   1  15   2      177.43      173.07      8.91 o
   2  15   2       23.86       28.01      4.69 o
   3  15   2       11.61       10.76      4.11 o
   4  15   2       19.64       12.36      4.00 o
   5  15   2       86.70       82.33      6.44 o
   6  15   2       10.19       17.44      7.63 o
   7  15   2        1.21        3.67      7.09 o
   8  15   2        3.00       13.27      8.02 o
   9  15   2        1.19        1.92      8.75 o
  -3  16   2        0.00        2.03      4.48 o
  -2  16   2        1.17        8.19      5.84 o
  -1  16   2       16.58       27.86      5.33 o
   0  16   2      132.28      109.10      7.92 o
   1  16   2      147.52      163.13      9.21 o
   2  16   2       16.84       20.87      5.66 o
   3  16   2       36.44       38.94      5.44 o
   4  16   2        0.06       -3.24      3.24 o
   5  16   2       20.16       19.06      7.53 o
   6  16   2        0.49        4.46      7.03 o
   7  16   2        6.43        7.21      7.33 o
   8  16   2       30.77       35.79     15.17 o
  -1  17   2        0.96        5.36      6.68 o
   0  17   2        0.34        1.53      4.65 o
   1  17   2      237.51      234.60     12.63 o
   2  17   2       36.68       43.18      8.39 o
   3  17   2       47.56       62.39      6.86 o
   4  17   2        6.32        3.35      6.82 o
   5  17   2       29.67       22.93      8.11 o
   6  17   2       42.43       60.53     11.61 o
  -6 -17   3       14.70       13.07      8.22 o
  -5 -17   3        6.72        9.08      7.56 o
  -4 -17   3      106.53       83.06     16.14 o
  -3 -17   3       18.75       16.75      4.97 o
  -2 -17   3        0.19        0.11      4.01 o
  -1 -17   3        0.28       -0.79      4.07 o
   0 -17   3       23.05       22.38      7.19 o
   1 -17   3        1.15        3.27      4.36 o
  -7 -16   3       31.82       29.82      9.33 o
  -6 -16   3       34.00       33.47      8.53 o
  -5 -16   3       97.52      108.97     11.43 o
  -4 -16   3       38.15       37.22      5.48 o
  -3 -16   3        0.77        0.11      4.00 o
  -2 -16   3        6.70       10.24      4.02 o
  -1 -16   3       53.32       59.09      6.08 o
   0 -16   3        3.05        6.18      3.96 o
   1 -16   3      132.26      148.34      9.54 o
   2 -16   3       99.84      111.67      7.68 o
   3 -16   3        9.32        4.56      4.28 o
  -8 -15   3       67.70       80.49     11.21 o
  -7 -15   3       71.07       51.98      9.52 o
  -6 -15   3        2.35        8.49      6.45 o
  -5 -15   3        2.36        3.30     11.18 o
  -4 -15   3        2.50        5.97      3.43 o
  -3 -15   3       50.81       59.05      4.37 o
  -2 -15   3        2.97       -1.99      2.46 o
  -1 -15   3        6.74        4.62      3.76 o
   0 -15   3      131.81      113.14      7.06 o
   1 -15   3        1.58        5.46      3.83 o
   2 -15   3        0.02       -2.55      3.38 o
   3 -15   3       17.51       18.70      4.52 o
   4 -15   3        7.11        4.72      6.51 o
  -9 -14   3       13.65       15.70      8.32 o
  -8 -14   3      156.30      164.37     14.07 o
  -7 -14   3       18.60       13.87      6.74 o
  -6 -14   3       60.54       64.77      5.58 o
  -5 -14   3       99.80      101.57      5.01 o
  -4 -14   3       22.60       17.27      2.93 o
  -3 -14   3        0.00        1.67      2.25 o
  -2 -14   3       60.71       68.21      4.38 o
  -1 -14   3       83.22       88.56      5.85 o
   0 -14   3        6.41        9.47      3.38 o
   1 -14   3      119.63      121.39      7.21 o
   2 -14   3        1.14        3.51      3.28 o
   3 -14   3       11.14        8.19      5.67 o
   4 -14   3       83.05       88.24     13.01 o
   5 -14   3       46.22       43.77      5.56 o
   6 -14   3       15.90       31.99      5.45 o
 -10 -13   3       13.45        1.56      7.56 o
  -9 -13   3       69.88       99.41     12.02 o
  -8 -13   3       28.11       33.77      5.07 o
  -7 -13   3      122.78      133.25     12.38 o
  -6 -13   3       33.93       37.77      6.65 o
  -5 -13   3      280.90      275.54      8.60 o
  -4 -13   3       94.12       86.49      4.47 o
  -3 -13   3       90.72       98.29      4.65 o
  -2 -13   3        1.96       -1.00      2.07 o
  -1 -13   3      181.47      195.13     10.71 o
   0 -13   3      104.16      103.89      6.81 o
   1 -13   3        4.58       -0.89      2.76 o
   2 -13   3       54.87       56.21      4.98 o
   3 -13   3       74.19       79.03      5.74 o
   4 -13   3       35.62       31.59      5.14 o
   5 -13   3       23.29       25.16      4.45 o
   6 -13   3       31.00       29.32      5.42 o
   7 -13   3        5.76       12.97      4.79 o
 -11 -12   3        2.20        2.55      8.36 o
 -10 -12   3       28.12       23.52      8.82 o
  -9 -12   3        0.70       -0.51      3.94 o
  -8 -12   3       56.25       50.65      5.46 o
  -7 -12   3       39.05       34.44      4.56 o
  -6 -12   3      278.26      262.90     11.45 o
  -5 -12   3       57.64       61.73      3.77 o
  -4 -12   3       40.80       34.14      3.07 o
  -3 -12   3        4.56        1.87      1.97 o
  -2 -12   3      158.28      166.40      5.64 o
  -1 -12   3        3.49       -1.34      1.79 o
   0 -12   3      132.73      137.81      5.27 o
   1 -12   3      123.62      148.80      8.17 o
   2 -12   3        0.02       -2.57      2.64 o
   3 -12   3       24.22       25.57      3.84 o
   4 -12   3       10.30        8.19      3.20 o
   5 -12   3       35.53       37.40      6.71 o
   6 -12   3        4.98        2.10      4.19 o
   7 -12   3       46.27       45.20      5.56 o
 -11 -11   3       63.77       58.04     10.93 o
 -10 -11   3        1.03        6.60      6.03 o
  -9 -11   3      153.21      157.74      8.59 o
  -8 -11   3        8.60       10.95      3.82 o
  -7 -11   3        4.50        5.02      3.11 o
  -6 -11   3      349.73      319.40     10.36 o
  -5 -11   3       25.07       22.01      2.61 o
  -4 -11   3       15.28       12.44      2.17 o
  -3 -11   3      382.48      363.76      8.42 o
  -2 -11   3      183.69      165.69      5.58 o
  -1 -11   3      127.64      109.04      5.55 o
   0 -11   3       59.00       55.73      3.48 o
   1 -11   3       44.09       42.33      3.92 o
   2 -11   3       13.76       16.99      3.28 o
   3 -11   3       25.94       16.18      3.22 o
   4 -11   3       71.01       61.66      8.31 o
   5 -11   3       28.12       24.35      3.88 o
   6 -11   3       64.40       79.01      7.30 o
   7 -11   3       13.75       11.14      3.94 o
   8 -11   3       28.41       33.34      5.78 o
 -11 -10   3        2.20       -7.88      7.88 o
 -10 -10   3      127.88      134.24     12.85 o
  -9 -10   3       14.44       22.81      6.95 o
  -8 -10   3      379.90      387.49     20.64 o
  -7 -10   3       66.93       70.78      9.10 o
  -6 -10   3       86.11       82.94      4.25 o
  -5 -10   3       39.84       31.29      2.35 o
  -4 -10   3       23.57       27.31      2.29 o
  -3 -10   3       34.33       44.99      2.70 o
  -2 -10   3      444.56      445.32      7.59 o
  -1 -10   3      432.05      419.72     12.37 o
   0 -10   3       72.53       73.41      4.23 o
   1 -10   3      834.90      769.31     12.77 o
   2 -10   3      371.54      339.11      9.96 o
   3 -10   3      385.01      366.01     10.68 o
   4 -10   3      292.52      286.34      9.23 o
   5 -10   3      109.73      122.32      6.24 o
   6 -10   3      108.23      104.74      7.63 o
   7 -10   3      181.67      180.19     10.22 o
   8 -10   3       30.56       28.04      5.68 o
   9 -10   3       82.26       91.43      7.05 o
 -11  -9   3       73.57       84.84     19.55 o
 -10  -9   3       43.55       48.99     17.70 o
  -9  -9   3       20.16       23.33      6.98 o
  -8  -9   3      138.84      130.66      7.24 o
  -7  -9   3      257.90      259.31      9.60 o
  -6  -9   3       96.58       90.89      4.36 o
  -5  -9   3        0.04       -0.97      1.32 o
  -4  -9   3      660.18      654.60      9.47 o
  -3  -9   3      205.84      204.46      4.50 o
  -2  -9   3      718.71      742.14     11.56 o
  -1  -9   3      540.70      538.72     13.71 o
   0  -9   3       17.68       20.60      2.05 o
   1  -9   3       39.88       39.03      2.27 o
   2  -9   3      143.04      134.96      6.74 o
   3  -9   3       55.08       53.43      3.25 o
   4  -9   3       16.26       15.17      2.87 o
   5  -9   3       14.04       12.40      3.71 o
   6  -9   3        1.46        1.47      2.53 o
   7  -9   3        5.94        6.92      2.98 o
   8  -9   3       46.14       48.80      4.63 o
   9  -9   3        0.00        0.38      3.22 o
 -11  -8   3       27.38       15.93     11.38 o
 -10  -8   3       61.57       55.40      7.16 o
  -9  -8   3      445.99      435.52     13.82 o
  -8  -8   3       14.03       15.72      3.76 o
  -7  -8   3      907.79      851.20     20.18 o
  -6  -8   3        2.27        7.49      2.87 o
  -5  -8   3     1402.83     1372.66     19.26 o
  -4  -8   3       44.82       45.28      2.14 o
  -3  -8   3       69.05       70.60      2.54 o
  -2  -8   3      713.12      772.88     10.83 o
  -1  -8   3       38.57       37.36      1.85 o
   0  -8   3       17.02       20.42      1.47 o
   1  -8   3      200.28      214.18      4.54 o
   2  -8   3      510.17      543.68     10.92 o
   3  -8   3       23.56       20.49      2.13 o
   4  -8   3       81.89       82.34      3.73 o
   5  -8   3      115.63      115.60      4.66 o
   6  -8   3      788.60      762.78     14.90 o
   7  -8   3       46.66       49.42      4.16 o
   8  -8   3        2.68       -1.01      2.43 o
   9  -8   3       48.95       65.02      4.80 o
  10  -8   3        0.74       -1.44      3.60 o
 -11  -7   3       26.61       31.08      5.33 o
 -10  -7   3       33.76       28.54      4.89 o
  -9  -7   3        4.37        7.79      3.36 o
  -8  -7   3        0.15        0.90      2.89 o
  -7  -7   3      247.66      229.70     10.45 o
  -6  -7   3      417.68      425.78     11.81 o
  -5  -7   3       51.00       39.85      3.60 o
  -4  -7   3        0.82        0.81      1.06 o
  -3  -7   3      346.71      389.33      6.74 o
  -2  -7   3      406.26      445.48      6.86 o
  -1  -7   3      246.67      249.26      4.36 o
   0  -7   3        0.06       -0.58      0.74 o
   1  -7   3      242.60      251.11      5.20 o
   2  -7   3      282.84      309.47      6.28 o
   3  -7   3      186.17      178.55      7.09 o
   4  -7   3      810.91      815.51     12.50 o
   5  -7   3       62.89       58.71      3.41 o
   6  -7   3       14.04       11.94      2.34 o
   7  -7   3        2.47       -2.01      2.01 o
   8  -7   3        0.81        2.48      2.53 o
   9  -7   3      134.75      127.92      5.96 o
  10  -7   3       34.30       41.81      4.87 o
 -12  -6   3       22.12       15.08      7.25 o
 -11  -6   3       55.96       60.59      6.50 o
 -10  -6   3        0.87        4.40      3.82 o
  -9  -6   3       33.79       27.56      5.44 o
  -8  -6   3       14.30       15.54      3.37 o
  -7  -6   3      148.12      146.28      6.87 o
  -6  -6   3       21.96       18.81      3.26 o
  -5  -6   3        2.84        5.03      2.30 o
  -4  -6   3       26.40       32.39      1.64 o
  -3  -6   3      822.31      850.85     10.40 o
  -2  -6   3      802.18      873.84     11.62 o
  -1  -6   3      400.36      431.20      8.79 o
   0  -6   3        8.74        9.45      0.91 o
   1  -6   3      293.38      297.27      5.39 o
   2  -6   3      358.32      390.21      6.01 o
   3  -6   3      452.71      434.10      7.20 o
   4  -6   3       87.36       92.28      5.28 o
   5  -6   3      804.52      803.61     12.46 o
   6  -6   3      254.93      256.32      6.83 o
   7  -6   3      171.35      177.82      5.91 o
   8  -6   3      275.50      250.81      7.64 o
   9  -6   3       56.08       55.08      5.31 o
  10  -6   3        7.38        7.57      3.11 o
  11  -6   3      212.28      223.97     13.82 o
 -12  -5   3        0.17        0.14     17.12 o
 -11  -5   3      183.54      197.42     11.83 o
 -10  -5   3       69.71       69.11      6.13 o
  -9  -5   3       14.66       11.67      3.57 o
  -8  -5   3       17.87       15.15      3.48 o
  -7  -5   3        2.40       -2.58      3.57 o
  -6  -5   3       39.26       64.23      5.19 o
  -5  -5   3        0.55       -0.67      1.93 o
  -4  -5   3       37.76       43.96      2.12 o
  -3  -5   3       48.07       43.27      1.66 o
  -2  -5   3      202.99      188.85      3.55 o
  -1  -5   3       21.42       19.45      1.38 o
   0  -5   3       17.68       20.10      1.20 o
   1  -5   3       22.80       30.66      1.25 o
   2  -5   3     1154.79     1179.13     14.97 o
   3  -5   3      491.33      470.28      7.41 o
   4  -5   3        8.82        5.53      1.36 o
   5  -5   3      146.58      150.19      4.51 o
   6  -5   3      135.89      120.62      4.18 o
   7  -5   3        1.04       -1.63      1.63 o
   8  -5   3      151.76      142.31      5.48 o
   9  -5   3        0.00       -0.14      2.23 o
  10  -5   3      130.58      124.46      7.39 o
  11  -5   3        2.60       -0.52      3.92 o
 -13  -4   3        1.82       -0.05      7.14 o
 -12  -4   3       32.71       13.74      7.12 o
 -11  -4   3        7.13        9.83      5.91 o
 -10  -4   3       47.91       56.52      5.78 o
  -9  -4   3       10.15        0.28      2.89 o
  -8  -4   3      114.86      122.23      6.44 o
  -7  -4   3       65.73       61.47      5.28 o
  -6  -4   3       11.20       14.65      2.84 o
  -5  -4   3      350.04      365.39      9.79 o
  -4  -4   3      187.76      219.62      4.23 o
  -3  -4   3      234.53      248.40      6.42 o
  -2  -4   3       90.57      104.78      2.16 o
  -1  -4   3     1880.72     2044.85     21.30 o
   0  -4   3       55.64       58.14      1.80 o
   1  -4   3      761.87      794.25     10.36 o
   2  -4   3      702.60      671.18      8.91 o
   3  -4   3        9.23       13.89      1.18 o
   4  -4   3       18.85       15.37      1.05 o
   5  -4   3      136.06      154.82      3.90 o
   6  -4   3      594.67      580.65      9.73 o
   7  -4   3      549.96      525.37     13.42 o
   8  -4   3       71.97       68.48      3.91 o
   9  -4   3      170.56      162.26      5.97 o
  10  -4   3       37.77       29.12      3.48 o
  11  -4   3       66.31       67.42      6.09 o
  12  -4   3        2.84        1.95      7.59 o
 -13  -3   3       37.81       49.20     14.10 o
 -12  -3   3       22.14        5.45      6.15 o
 -11  -3   3      264.96      271.45     10.25 o
 -10  -3   3       67.02       54.78      5.61 o
  -9  -3   3      303.04      295.71     11.09 o
  -8  -3   3       43.61       50.22      4.65 o
  -7  -3   3      444.77      478.45     12.82 o
  -6  -3   3       30.12       18.10      2.96 o
  -5  -3   3       24.27       24.72      2.16 o
  -4  -3   3       11.41       10.24      1.06 o
  -3  -3   3      223.90      245.63      4.35 o
  -2  -3   3      355.44      350.76      5.46 o
  -1  -3   3       97.62       75.60      1.64 o
   0  -3   3       66.91       65.83      1.94 o
   1  -3   3     1824.88     2027.89     24.63 o
   2  -3   3      156.45      182.95      3.02 o
   3  -3   3      150.76      143.98      3.43 o
   4  -3   3       73.29       76.59      2.12 o
   5  -3   3        8.61       10.01      1.32 o
   6  -3   3       14.71       10.22      1.52 o
   7  -3   3       75.69       83.95      3.86 o
   8  -3   3        5.45        3.92      2.00 o
   9  -3   3      139.43      135.23      5.33 o
  10  -3   3      112.34      131.27      7.07 o
  11  -3   3       46.12       61.77      6.55 o
  12  -3   3       53.30       57.61      8.97 o
 -13  -2   3        0.79       -8.95      8.95 o
 -12  -2   3        0.18       -1.02      6.12 o
 -11  -2   3        0.00       -0.16      5.26 o
 -10  -2   3       11.86        7.62      2.71 o
  -9  -2   3        0.08        2.36      3.11 o
  -8  -2   3       25.40       34.34      4.16 o
  -7  -2   3        1.44       -1.01      1.09 o
  -6  -2   3       24.93       45.12      2.39 o
  -5  -2   3       11.77        9.85      2.29 o
  -4  -2   3      823.94      868.39     17.86 o
  -3  -2   3      527.11      533.44      9.36 o
  -2  -2   3    10231.02    10252.08    113.54 o
  -1  -2   3     6090.27     6102.81     61.43 o
   0  -2   3       60.48       60.91      1.85 o
   1  -2   3     3775.62     3732.51     46.43 o
   2  -2   3     1495.83     1500.02     16.51 o
   3  -2   3       20.82       19.60      1.03 o
   4  -2   3      153.77      179.44      3.47 o
   5  -2   3      267.88      300.03      5.21 o
   6  -2   3      182.09      212.47      4.26 o
   7  -2   3       51.69       53.59      3.47 o
   8  -2   3       21.49       23.18      2.91 o
   9  -2   3       47.23       38.25      3.26 o
  10  -2   3        0.01       -0.71      2.78 o
  11  -2   3        7.47       13.18      4.03 o
  12  -2   3        6.10       11.50      4.45 o
 -12  -1   3        0.17        6.02      6.52 o
 -11  -1   3        3.25        5.88     14.49 o
 -10  -1   3       13.43       14.79      3.57 o
  -9  -1   3       29.80       14.57      2.67 o
  -8  -1   3       70.00       52.03      5.29 o
  -7  -1   3        1.05        2.59      1.51 o
  -6  -1   3       23.74       24.34      1.97 o
  -5  -1   3       61.64       59.32      3.68 o
  -4  -1   3      529.70      519.81     11.75 o
  -3  -1   3      977.58     1041.00     18.66 o
  -2  -1   3       16.61       15.76      1.27 o
  -1  -1   3      107.55      115.77      2.10 o
   0  -1   3      191.45      198.31      2.19 o
   1  -1   3     4226.78     4161.22     40.54 o
   2  -1   3     9772.52     9754.36     88.07 o
   3  -1   3     2785.84     2842.53     32.29 o
   4  -1   3       95.13       89.80      2.49 o
   5  -1   3       70.18       75.52      2.39 o
   6  -1   3       15.42       12.62      1.54 o
   7  -1   3       16.26       18.83      1.90 o
   8  -1   3        7.83        3.46      1.76 o
   9  -1   3        0.01       -0.60      1.81 o
  10  -1   3        0.81        0.25      2.84 o
  11  -1   3       20.79       18.25      4.16 o
  12  -1   3       41.17       55.83      6.11 o
 -12   0   3       63.10       65.62      9.83 o
 -11   0   3       10.60        6.49      5.62 o
 -10   0   3      557.41      597.97     23.63 o
  -9   0   3       43.07       43.44      4.22 o
  -8   0   3       64.04       61.47      3.09 o
  -7   0   3      115.28      102.88      4.32 o
  -6   0   3      114.10      116.02      4.16 o
  -5   0   3       58.60       62.92      3.79 o
  -4   0   3     5126.41     5365.65     96.06 o
  -3   0   3        6.49        9.36      1.27 o
  -2   0   3     1475.35     1453.58     19.09 o
  -1   0   3     6557.17     6576.10     66.54 o
   0   0   3        8.77       12.51      0.92 o
   1   0   3     3266.38     3231.94     30.27 o
   2   0   3       71.22       65.30      1.56 o
   3   0   3       35.65       46.54      1.57 o
   4   0   3      957.35     1059.27     13.97 o
   5   0   3      145.92      164.50      3.41 o
   6   0   3        7.89        3.50      1.19 o
   7   0   3       83.85       91.07      3.90 o
   8   0   3       82.83       80.71      5.65 o
   9   0   3       43.75       39.15      4.25 o
  10   0   3       51.16       47.92      4.97 o
  11   0   3       91.44       91.52      6.72 o
  12   0   3        1.47        1.68      3.99 o
 -12   1   3        0.31        2.60      6.42 o
 -11   1   3        6.39       10.02      6.20 o
 -10   1   3        9.62        1.52      6.13 o
  -9   1   3      299.02      311.13      8.70 o
  -8   1   3      283.71      288.17      6.64 o
  -7   1   3        6.84        6.42      1.51 o
  -6   1   3      158.89      181.14      4.14 o
  -5   1   3      435.03      469.52      8.79 o
  -4   1   3       92.93       87.63      2.78 o
  -3   1   3     4362.88     4511.68     56.72 o
  -2   1   3    10065.87    10047.54    124.70 o
  -1   1   3      669.43      702.83      8.56 o
   0   1   3       13.61       13.65      0.99 o
   1   1   3      875.46      896.21      9.55 o
   2   1   3     2439.47     2414.60     27.21 o
   3   1   3      366.60      373.25      6.24 o
   4   1   3      311.00      314.87      5.79 o
   5   1   3       53.55       49.78      2.25 o
   6   1   3      157.00      200.15      4.80 o
   7   1   3       55.51       74.31      4.97 o
   8   1   3        4.98        4.32      2.08 o
   9   1   3      161.52      175.69      7.60 o
  10   1   3        4.75        5.41      3.26 o
  11   1   3       40.87       38.89      5.02 o
  12   1   3       39.63       42.82      5.61 o
 -12   2   3       16.91       30.92      8.20 o
 -11   2   3      225.20      247.54     34.23 o
 -10   2   3       78.48       84.63      9.28 o
  -9   2   3        0.58       -0.77      2.55 o
  -8   2   3      197.41      197.03      4.98 o
  -7   2   3      742.42      697.56     11.17 o
  -6   2   3      331.85      329.96      6.19 o
  -5   2   3      974.28      931.46     15.45 o
  -4   2   3     1259.00     1372.75     18.60 o
  -3   2   3        9.94       10.85      1.02 o
  -2   2   3      234.58      225.73      5.38 o
  -1   2   3      129.77      114.54      2.84 o
   0   2   3       25.59       23.66      1.33 o
   1   2   3     1530.76     1617.50     16.75 o
   2   2   3    10929.23    10811.04    118.90 o
   3   2   3     1664.40     1694.58     25.82 o
   4   2   3     6226.47     6601.36     88.39 o
   5   2   3      384.15      406.12      8.38 o
   6   2   3       23.48       28.67      2.21 o
   7   2   3        7.91       10.89      2.06 o
   8   2   3       20.07        8.92      2.29 o
   9   2   3      102.62       87.62      5.78 o
  10   2   3       12.42        5.60      3.25 o
  11   2   3      158.63      146.94      8.08 o
  12   2   3      104.56       93.75      7.26 o
  13   2   3        0.19        5.80      4.34 o
 -12   3   3        4.25       -0.59      7.97 o
 -11   3   3       91.18      103.15     10.80 o
 -10   3   3        7.43        8.29      8.36 o
  -9   3   3       12.40       10.39      3.06 o
  -8   3   3      184.33      181.21      5.45 o
  -7   3   3      351.55      321.68      6.51 o
  -6   3   3       38.11       34.51      2.13 o
  -5   3   3      155.52      184.13      4.76 o
  -4   3   3       13.99        7.71      1.22 o
  -3   3   3      959.83     1077.90     14.77 o
  -2   3   3      527.90      568.11     11.11 o
  -1   3   3     2622.64     2713.10     34.67 o
   0   3   3        0.84        0.38      0.92 o
   1   3   3     3820.48     3852.25     48.65 o
   2   3   3       47.91       44.01      1.81 o
   3   3   3     1016.94     1039.91     22.22 o
   4   3   3       36.44       36.60      2.26 o
   5   3   3      204.37      217.05      8.75 o
   6   3   3        1.33        3.46      1.45 o
   7   3   3       60.77       60.65      3.43 o
   8   3   3       22.50        6.82      3.40 o
   9   3   3      273.93      290.96     14.07 o
  10   3   3        3.41        1.85      3.11 o
  11   3   3        5.28        5.45      4.32 o
  12   3   3        1.95        1.56      3.61 o
  13   3   3       25.37       30.00      5.86 o
 -11   4   3        2.92        0.39      6.81 o
 -10   4   3      106.07       94.85     23.44 o
  -9   4   3      503.48      483.25     17.57 o
  -8   4   3       49.16       49.15      3.75 o
  -7   4   3       39.25       41.45      2.59 o
  -6   4   3     1326.36     1278.94     18.34 o
  -5   4   3       25.87       23.66      1.84 o
  -4   4   3        1.35        4.97      1.59 o
  -3   4   3      159.22      116.14      3.90 o
  -2   4   3      158.75      179.51      3.89 o
  -1   4   3      154.18      128.67      3.60 o
   0   4   3        1.76       -0.03      1.21 o
   1   4   3       14.26       24.02      1.51 o
   2   4   3      572.39      618.73     11.16 o
   3   4   3     1165.73     1301.91     22.72 o
   4   4   3     1578.81     1683.01     32.32 o
   5   4   3       21.17       18.51      2.69 o
   6   4   3      160.44      176.77      5.27 o
   7   4   3       34.54       32.35      3.08 o
   8   4   3      404.75      370.68     11.97 o
   9   4   3        0.03       -2.67      2.67 o
  10   4   3      149.66      111.92      9.82 o
  11   4   3       18.21       13.32      4.17 o
  12   4   3        0.65        0.66      3.89 o
  13   4   3       22.04       26.41      5.93 o
 -11   5   3      114.52      111.25     11.26 o
 -10   5   3       21.14       13.71      6.25 o
  -9   5   3        5.92        1.38      3.17 o
  -8   5   3      133.02      122.05      6.48 o
  -7   5   3      367.57      356.75      8.20 o
  -6   5   3      100.82       77.54      3.50 o
  -5   5   3        9.22       12.44      2.33 o
  -4   5   3      124.48      118.50      3.74 o
  -3   5   3      183.82      162.10      4.13 o
  -2   5   3       88.43      115.45      5.68 o
  -1   5   3       24.57       24.65      1.97 o
   0   5   3        3.57        4.05      0.94 o
   1   5   3        3.47        6.10      1.93 o
   2   5   3       59.54       65.50      3.40 o
   3   5   3        0.08        4.94      1.94 o
   4   5   3        3.61        4.95      2.22 o
   5   5   3      706.17      700.43     15.89 o
   6   5   3      691.53      677.02     15.19 o
   7   5   3      268.62      258.54      7.01 o
   8   5   3        0.25        0.74      2.72 o
   9   5   3       44.13       52.99      5.18 o
  10   5   3      385.03      352.54     17.21 o
  11   5   3        2.25        5.95      5.42 o
  12   5   3        0.78        1.38      4.01 o
  13   5   3      155.16      179.87     10.46 o
 -11   6   3        0.46       -1.69      6.08 o
 -10   6   3       30.79       28.88      4.94 o
  -9   6   3        4.10        6.72      3.76 o
  -8   6   3        2.32        0.85      2.75 o
  -7   6   3      103.66       98.21      5.92 o
  -6   6   3      130.64       99.70      8.23 o
  -5   6   3      257.14      232.22      6.55 o
  -4   6   3        0.09        0.89      1.65 o
  -3   6   3      126.74      102.81      3.82 o
  -2   6   3      160.70      151.73      4.47 o
  -1   6   3       87.21      107.58      3.61 o
   0   6   3       11.16       10.21      1.21 o
   1   6   3      105.62      100.41      3.26 o
   2   6   3      321.16      358.23      9.15 o
   3   6   3      173.21      124.49      3.41 o
   4   6   3       61.91       75.05      4.17 o
   5   6   3       59.28       44.47      3.78 o
   6   6   3      344.03      331.90     13.87 o
   7   6   3      675.22      625.61     15.83 o
   8   6   3       56.40       50.97      4.90 o
   9   6   3      191.64      201.36      8.84 o
  10   6   3       20.33       12.01      9.63 o
  11   6   3       30.33       19.43      7.49 o
  12   6   3       39.48       55.05      9.49 o
 -10   7   3       32.03       25.39      4.87 o
  -9   7   3        1.60        1.08      3.43 o
  -8   7   3      115.59      115.69      6.91 o
  -7   7   3       96.28      100.88      6.25 o
  -6   7   3       22.52       22.56      3.73 o
  -5   7   3      293.54      270.52     10.54 o
  -4   7   3       40.11       48.47      3.29 o
  -3   7   3        1.68        2.16      1.92 o
  -2   7   3       65.33       66.65      4.20 o
  -1   7   3       50.52       43.81      2.85 o
   0   7   3       28.05       34.71      2.08 o
   1   7   3       13.82       20.18      1.98 o
   2   7   3      289.98      259.40      7.62 o
   3   7   3      222.92      197.54      7.58 o
   4   7   3      130.78      122.47      4.76 o
   5   7   3        0.82       -0.55      2.30 o
   6   7   3      497.61      496.73     13.35 o
   7   7   3       54.18       56.77      4.90 o
   8   7   3      216.06      212.32      8.68 o
   9   7   3        0.84        4.15      3.47 o
  10   7   3       41.37       54.13      8.18 o
  11   7   3      321.70      355.18     57.87 o
  12   7   3        7.43        7.20      7.05 o
 -10   8   3       15.38        9.68      4.61 o
  -9   8   3       15.20       17.02      4.46 o
  -8   8   3        3.47       -1.30      3.68 o
  -7   8   3        6.17        0.35      2.81 o
  -6   8   3      154.73      142.78      8.52 o
  -5   8   3       15.38        4.69      2.97 o
  -4   8   3      240.24      208.18      6.31 o
  -3   8   3       25.21       34.14      2.57 o
  -2   8   3      126.32      112.27      4.28 o
  -1   8   3       23.19       33.12      2.68 o
   0   8   3       26.02       20.64      2.20 o
   1   8   3      387.81      411.65      8.74 o
   2   8   3       59.10       70.74      4.15 o
   3   8   3      202.21      191.04      4.48 o
   4   8   3      130.55      142.99      4.24 o
   5   8   3      544.93      514.29     11.47 o
   6   8   3      234.71      193.52     12.53 o
   7   8   3      532.40      517.51     14.35 o
   8   8   3      170.40      183.74     11.48 o
   9   8   3      283.72      268.46     10.56 o
  10   8   3        5.53       12.22      5.77 o
  11   8   3       10.68       17.93      6.81 o
  12   8   3        1.84        2.89     11.48 o
  -9   9   3      102.69      105.96     11.77 o
  -8   9   3      183.04      180.68     10.81 o
  -7   9   3       22.02       20.34      4.79 o
  -6   9   3       14.02       16.33      3.87 o
  -5   9   3       41.78       37.40      4.47 o
  -4   9   3      184.28      163.40      7.37 o
  -3   9   3      494.54      464.50     10.21 o
  -2   9   3        1.47        2.15      2.13 o
  -1   9   3      151.03      157.95      6.24 o
   0   9   3        2.42        0.37      2.56 o
   1   9   3      282.89      273.70      9.16 o
   2   9   3        7.67        7.18      2.54 o
   3   9   3        0.10       -0.35      1.09 o
   4   9   3        1.59        1.67      1.96 o
   5   9   3       70.70       59.78      3.22 o
   6   9   3      177.78      176.97      6.33 o
   7   9   3      205.97      185.76      9.99 o
   8   9   3      165.76      138.40     10.56 o
   9   9   3       53.78       62.16      6.15 o
  10   9   3       24.93       21.74      5.50 o
  11   9   3       77.19       99.96     11.48 o
  12   9   3        0.00        0.81     10.41 o
  -9  10   3        1.46        6.00      4.78 o
  -8  10   3        2.26        0.00      3.54 o
  -7  10   3       18.67       21.81      5.82 o
  -6  10   3        0.06       -1.39      3.08 o
  -5  10   3      206.86      192.29      8.65 o
  -4  10   3      362.26      324.23     11.79 o
  -3  10   3        0.23       -2.18      2.64 o
  -2  10   3      786.19      776.34     18.65 o
  -1  10   3      970.61      936.39     17.08 o
   0  10   3      118.07      113.45      4.67 o
   1  10   3       80.45       75.42      4.70 o
   2  10   3       52.34       40.90      4.08 o
   3  10   3       96.42      103.87      5.66 o
   4  10   3       85.55       67.56      2.87 o
   5  10   3       62.35       59.86      2.74 o
   6  10   3        0.23       -1.17      1.41 o
   7  10   3       50.27       54.18      5.24 o
   8  10   3        7.53       10.39      3.71 o
   9  10   3       21.34       20.82      5.19 o
  10  10   3        6.09        4.70      4.41 o
  11  10   3      186.98      206.30     15.13 o
  12  10   3       13.86       16.82      8.25 o
  -8  11   3       19.23       34.76     10.75 o
  -7  11   3       28.76       29.77      5.70 o
  -6  11   3        5.95        3.36      3.45 o
  -5  11   3       24.20       25.55      4.37 o
  -4  11   3        2.69        0.00      3.12 o
  -3  11   3      209.83      223.41     11.37 o
  -2  11   3      111.22       92.54      6.51 o
  -1  11   3       30.62       37.05      4.32 o
   0  11   3        4.88        6.08      2.52 o
   1  11   3      636.35      637.02     15.98 o
   2  11   3     1001.08      940.15     17.31 o
   3  11   3      610.63      634.84     12.87 o
   4  11   3      187.50      177.58      5.99 o
   5  11   3       43.37       37.09      3.26 o
   6  11   3       89.04       87.66      4.34 o
   7  11   3       10.97        7.84      3.56 o
   8  11   3      130.03      126.15      7.69 o
   9  11   3        0.13        3.72      3.94 o
  10  11   3       16.31       17.76      5.15 o
  -7  12   3      207.76      272.84     12.04 o
  -6  12   3       33.90       36.65      5.74 o
  -5  12   3       10.53       10.09      3.90 o
  -4  12   3       37.17       37.75      4.97 o
  -3  12   3      128.07      133.33      9.40 o
  -2  12   3      118.11      119.23      7.04 o
  -1  12   3       37.15       35.76      4.69 o
   0  12   3       15.65        8.49      3.38 o
   1  12   3      211.97      234.96     11.29 o
   2  12   3      152.72      138.65      8.31 o
   3  12   3      119.01      126.45      5.80 o
   4  12   3      350.30      325.37      8.61 o
   5  12   3        5.80       -2.15      2.15 o
   6  12   3       35.44       46.93      3.69 o
   7  12   3        1.32       -3.72      3.72 o
   8  12   3        7.68       13.56      6.62 o
   9  12   3       67.05       72.15     10.50 o
  10  12   3        2.51       -0.28      6.81 o
  -7  13   3        5.66       16.14      9.34 o
  -6  13   3       33.59       25.26      5.51 o
  -5  13   3        5.81        2.33      4.01 o
  -4  13   3        9.12        9.12      4.05 o
  -3  13   3        8.77        7.60      3.74 o
  -2  13   3      277.91      270.18     10.62 o
  -1  13   3        3.79        1.75      3.17 o
   0  13   3        6.01        3.48      3.30 o
   1  13   3        7.22        6.07      3.38 o
   2  13   3       95.90      107.47      6.66 o
   3  13   3       21.66       17.69      3.85 o
   4  13   3        1.68        4.83      3.04 o
   5  13   3      256.66      244.48      9.40 o
   6  13   3        0.71        0.21      5.23 o
   7  13   3       18.71       25.98      7.76 o
   8  13   3      155.44      220.95     22.56 o
   9  13   3       95.87      112.89     12.63 o
  10  13   3        1.26        0.81      7.27 o
  -6  14   3       72.78       76.47      8.68 o
  -5  14   3       26.60       22.25      5.35 o
  -4  14   3      122.47      114.89      8.12 o
  -3  14   3        1.99       -3.00      3.62 o
  -2  14   3        9.65        8.31      4.05 o
  -1  14   3       15.53       11.78      3.97 o
   0  14   3        2.10        0.51      3.50 o
   1  14   3       68.95       65.97      7.30 o
   2  14   3       51.62       50.73      5.95 o
   3  14   3       62.50       77.26      6.21 o
   4  14   3       13.44       15.85      5.39 o
   5  14   3       33.77       32.21      4.61 o
   6  14   3        0.16       -3.14      5.32 o
   7  14   3        6.87       11.16      7.42 o
   8  14   3       63.86       71.88     11.32 o
   9  14   3        2.51       -6.92      6.92 o
  -4  15   3       32.32       24.41      5.78 o
  -3  15   3        9.95       13.69      4.86 o
  -2  15   3        0.00        3.34      4.01 o
  -1  15   3       59.14       61.13     13.63 o
   0  15   3       64.55       74.78      6.67 o
   1  15   3      100.36      107.93      7.45 o
   2  15   3       24.62       18.89      4.64 o
   3  15   3       13.41       13.52      4.19 o
   4  15   3       52.04       51.21      6.77 o
   5  15   3        0.02       -0.59      3.45 o
   6  15   3       54.25       88.41     23.15 o
   7  15   3       91.25       99.05     13.03 o
   8  15   3       18.89       24.22      9.20 o
   9  15   3       14.20       41.24     14.59 o
  -3  16   3       15.91        6.98      4.90 o
  -2  16   3        7.45        4.76      4.80 o
  -1  16   3      101.92      115.76      8.52 o
   0  16   3        3.89       -0.66      3.97 o
   1  16   3        1.19       -1.47      4.18 o
   2  16   3        1.28        0.19      3.68 o
   3  16   3       22.75       25.34      5.19 o
   4  16   3      176.02      189.13     11.43 o
   5  16   3       17.14       35.12      8.46 o
   6  16   3      222.15      260.89     17.50 o
   7  16   3      117.79      127.17     15.07 o
  -1  17   3       12.80       12.08      5.38 o
   0  17   3        0.00       -3.30      4.44 o
   1  17   3       28.49       23.48      5.64 o
   2  17   3        7.02        2.52      4.43 o
   3  17   3       21.76       21.87      5.50 o
   4  17   3        0.54       -3.93      3.93 o
   5  17   3        0.05        0.62      7.19 o
   6  17   3        7.14        8.38      8.39 o
  -5 -17   4       15.60        2.76      7.31 o
  -4 -17   4        0.12       -1.36      6.74 o
  -3 -17   4       30.22       33.82      5.37 o
  -2 -17   4        5.82        1.49      4.03 o
  -1 -17   4       16.82       14.90      4.82 o
   0 -17   4        8.60        8.59      4.50 o
   1 -17   4       14.78       28.48      5.49 o
  -7 -16   4       11.94        9.12      9.53 o
  -6 -16   4       11.22       12.57      7.47 o
  -5 -16   4      124.62      139.12     12.44 o
  -4 -16   4       62.91       67.16      6.29 o
  -3 -16   4       11.97       10.15      4.09 o
  -2 -16   4       10.12       12.68      3.30 o
  -1 -16   4        0.06        4.64      3.73 o
   0 -16   4       13.79       15.46      4.43 o
   1 -16   4        0.01        2.29      5.31 o
   2 -16   4        3.66        7.92      4.23 o
   3 -16   4       46.47       63.09      6.39 o
  -8 -15   4       99.80      112.83     20.42 o
  -7 -15   4       12.65        9.43      7.12 o
  -6 -15   4        6.17        7.95      6.46 o
  -5 -15   4      104.05      102.53      6.78 o
  -4 -15   4        0.24        0.76      2.59 o
  -3 -15   4       29.87       34.99      3.72 o
  -2 -15   4        0.53       -1.81      2.57 o
  -1 -15   4      110.08      105.65      8.75 o
   0 -15   4       62.68       58.11      5.67 o
   1 -15   4        0.08       -1.12      3.48 o
   2 -15   4       55.11       64.43      5.78 o
   3 -15   4       10.96        8.51      3.93 o
   4 -15   4        0.02        5.30      4.05 o
  -9 -14   4        6.57       -2.43      6.86 o
  -8 -14   4        0.01        5.43      6.31 o
  -7 -14   4       51.39       50.78      5.72 o
  -6 -14   4       55.51       46.59      6.12 o
  -5 -14   4       34.61       36.19      4.65 o
  -4 -14   4        3.86        4.99      2.39 o
  -3 -14   4      113.96      121.54      5.45 o
  -2 -14   4       13.25        7.58      2.62 o
  -1 -14   4      374.65      380.33      9.73 o
   0 -14   4        8.71        4.90      3.28 o
   1 -14   4      111.31      111.52      6.67 o
   2 -14   4        1.42        1.77      3.11 o
   3 -14   4       21.78       19.76      4.23 o
   4 -14   4      146.01      173.04      8.42 o
   5 -14   4       20.93       26.16      5.64 o
 -10 -13   4        1.13        8.09      8.11 o
  -9 -13   4        6.79        4.93      4.52 o
  -8 -13   4       16.76       15.28      4.41 o
  -7 -13   4        2.83        0.95      3.32 o
  -6 -13   4        1.90       -0.65      3.20 o
  -5 -13   4      109.91      101.04      4.87 o
  -4 -13   4        1.28        2.28      2.13 o
  -3 -13   4        2.08        0.09      2.01 o
  -2 -13   4        3.28       -0.10      2.10 o
  -1 -13   4       35.37       40.60      3.54 o
   0 -13   4      405.65      434.95     10.26 o
   1 -13   4       45.96       39.09      5.42 o
   2 -13   4       11.34        5.84      4.16 o
   3 -13   4        2.41        1.03      3.09 o
   4 -13   4       13.93       21.54      4.04 o
   5 -13   4      102.30      115.76      7.05 o
   6 -13   4        4.05       -2.86      4.35 o
 -10 -12   4        6.80       10.27      4.94 o
  -9 -12   4        1.38        6.25      4.34 o
  -8 -12   4       31.30       35.28      5.20 o
  -7 -12   4       21.83       20.75      5.98 o
  -6 -12   4      307.15      286.41     10.34 o
  -5 -12   4      110.12      109.05      5.64 o
  -4 -12   4       26.18       30.34      3.05 o
  -3 -12   4      143.32      138.93      5.27 o
  -2 -12   4        6.19        6.60      2.16 o
  -1 -12   4      120.76      127.74      5.12 o
   0 -12   4       69.96       52.02      3.67 o
   1 -12   4        0.20        0.60      2.47 o
   2 -12   4        5.88        6.94      2.83 o
   3 -12   4        4.69        4.17      2.88 o
   4 -12   4       38.30       38.17      4.34 o
   5 -12   4       70.26       60.06      5.29 o
   6 -12   4        9.96       16.61      4.16 o
   7 -12   4        8.55        9.65      5.82 o
 -11 -11   4       26.88       10.31      6.70 o
 -10 -11   4        3.11       -0.74      5.42 o
  -9 -11   4        1.16       -3.67      3.67 o
  -8 -11   4      878.92      851.76     21.21 o
  -7 -11   4       16.06       13.24      3.87 o
  -6 -11   4      178.11      166.81      7.61 o
  -5 -11   4      233.32      238.32      6.75 o
  -4 -11   4       42.63       47.31      3.29 o
  -3 -11   4      159.36      130.14      4.90 o
  -2 -11   4      205.30      175.32      5.67 o
  -1 -11   4      627.15      590.90     11.86 o
   0 -11   4      700.23      697.88     13.44 o
   1 -11   4       39.80       37.22      4.10 o
   2 -11   4       25.64       27.17      3.44 o
   3 -11   4      117.73      118.82      5.94 o
   4 -11   4       22.98       22.36      3.58 o
   5 -11   4      357.74      338.49     17.74 o
   6 -11   4       25.21       18.87      3.85 o
   7 -11   4       12.70        9.17      3.99 o
   8 -11   4        1.41        1.21      3.95 o
 -11 -10   4       27.55       35.92      9.95 o
 -10 -10   4        3.21       -4.18      6.06 o
  -9 -10   4        8.98        9.09      6.37 o
  -8 -10   4       82.31       78.39      7.68 o
  -7 -10   4       18.94       10.58      3.82 o
  -6 -10   4      606.73      610.61     15.71 o
  -5 -10   4        8.03       13.73      3.51 o
  -4 -10   4      168.82      163.70      5.28 o
  -3 -10   4      106.22       93.77      4.90 o
  -2 -10   4        7.69        4.70      1.64 o
  -1 -10   4      123.63      129.54      4.28 o
   0 -10   4       71.52       58.21      2.74 o
   1 -10   4      116.38      116.33      3.78 o
   2 -10   4       16.72        8.18      2.16 o
   3 -10   4       86.90       74.07      5.03 o
   4 -10   4      119.40      125.40      7.52 o
   5 -10   4      102.95       97.33      5.57 o
   6 -10   4      225.62      232.24      8.98 o
   7 -10   4        1.10       -2.36      3.58 o
   8 -10   4       20.28       25.83      5.67 o
   9 -10   4       19.39       12.37      4.66 o
 -11  -9   4      109.59       85.20     11.83 o
 -10  -9   4       51.81       76.75     12.35 o
  -9  -9   4        0.47       -0.78     10.50 o
  -8  -9   4      157.62      145.80     18.28 o
  -7  -9   4      456.61      439.68     11.70 o
  -6  -9   4      123.72      120.76      8.06 o
  -5  -9   4      341.78      326.69      6.60 o
  -4  -9   4      150.75      159.64      5.12 o
  -3  -9   4      161.03      185.86      6.59 o
  -2  -9   4       11.76       20.54      1.88 o
  -1  -9   4      200.41      197.90      4.05 o
   0  -9   4     1040.63      946.19     13.89 o
   1  -9   4       62.92       74.45      2.77 o
   2  -9   4       74.09       72.14      3.65 o
   3  -9   4       99.30       89.00      3.46 o
   4  -9   4      259.57      254.12      8.13 o
   5  -9   4      142.07      135.84      6.73 o
   6  -9   4       10.95       14.41      3.10 o
   7  -9   4       11.51        9.10      2.87 o
   8  -9   4        3.55        0.46      2.78 o
   9  -9   4        9.95        4.75      3.22 o
 -11  -8   4      137.08      177.06     14.85 o
 -10  -8   4        5.63       11.19      9.53 o
  -9  -8   4      312.17      310.16     11.88 o
  -8  -8   4        0.03        1.33      3.15 o
  -7  -8   4       42.04       42.98      4.83 o
  -6  -8   4      487.33      490.80     13.21 o
  -5  -8   4       18.50       19.92      2.53 o
  -4  -8   4      701.21      720.09     10.10 o
  -3  -8   4       25.48       36.65      2.05 o
  -2  -8   4        0.66        3.22      1.20 o
  -1  -8   4        4.17        4.74      1.37 o
   0  -8   4      119.86      127.44      3.36 o
   1  -8   4      311.39      316.47      6.19 o
   2  -8   4       42.14       56.85      2.41 o
   3  -8   4       89.85      110.20      3.65 o
   4  -8   4      177.36      180.23      6.29 o
   5  -8   4       37.16       50.24      4.17 o
   6  -8   4      287.64      300.38      8.02 o
   7  -8   4      113.43      114.68      5.92 o
   8  -8   4      529.65      560.91     12.70 o
   9  -8   4        6.82        3.61      2.96 o
  10  -8   4       29.20       27.02      6.05 o
 -11  -7   4       68.53       50.77      9.56 o
 -10  -7   4       43.49       51.53      9.63 o
  -9  -7   4      144.50      156.30      8.02 o
  -8  -7   4       99.84       97.80      6.22 o
  -7  -7   4       66.91       64.15      5.79 o
  -6  -7   4       98.65      107.09      5.68 o
  -5  -7   4      157.77      153.26      6.19 o
  -4  -7   4        7.60        7.26      1.43 o
  -3  -7   4      206.88      224.02      4.49 o
  -2  -7   4      236.58      241.01      4.46 o
  -1  -7   4       12.12       11.41      1.13 o
   0  -7   4     1659.12     1617.18     21.56 o
   1  -7   4       10.75        7.98      1.21 o
   2  -7   4       16.17       22.13      1.49 o
   3  -7   4       47.61       38.59      2.20 o
   4  -7   4      441.15      437.65      7.68 o
   5  -7   4       10.68        9.35      1.98 o
   6  -7   4        6.81        6.21      2.17 o
   7  -7   4        2.03        0.15      2.10 o
   8  -7   4      207.92      217.50      7.16 o
   9  -7   4        4.46        1.62      2.77 o
  10  -7   4       39.12       36.04      4.19 o
 -11  -6   4      106.08      112.50      8.01 o
 -10  -6   4        4.44        3.68      3.50 o
  -9  -6   4       43.19       45.69      5.27 o
  -8  -6   4        0.49        0.70      3.54 o
  -7  -6   4        8.43        8.38      3.10 o
  -6  -6   4        5.69        8.67      3.00 o
  -5  -6   4        9.35        6.07      1.75 o
  -4  -6   4       16.94       17.97      1.76 o
  -3  -6   4     2346.30     2386.83     27.77 o
  -2  -6   4      835.29      883.52     13.50 o
  -1  -6   4       92.60       85.74      2.19 o
   0  -6   4     1537.07     1579.29     20.84 o
   1  -6   4      138.89      152.54      3.14 o
   2  -6   4      147.19      159.62      3.07 o
   3  -6   4       20.31       17.36      1.46 o
   4  -6   4      285.94      292.71      5.65 o
   5  -6   4      219.64      209.32      4.90 o
   6  -6   4       67.75       66.56      3.63 o
   7  -6   4      260.56      245.93      7.04 o
   8  -6   4        1.38       -2.08      2.19 o
   9  -6   4        9.63        6.11      2.73 o
  10  -6   4        0.47        0.86      2.84 o
  11  -6   4        5.72        3.57      4.88 o
 -12  -5   4       65.62       54.21     17.02 o
 -11  -5   4      155.27      175.02     10.68 o
 -10  -5   4        0.24       -1.99      3.34 o
  -9  -5   4       39.17       39.14      4.84 o
  -8  -5   4       72.88       71.11      5.39 o
  -7  -5   4       93.84       93.18      5.62 o
  -6  -5   4      118.10      111.89      5.63 o
  -5  -5   4      781.34      841.32     16.31 o
  -4  -5   4      187.82      165.85      4.13 o
  -3  -5   4       36.19       44.90      1.83 o
  -2  -5   4      132.57      145.80      3.57 o
  -1  -5   4       20.75       20.19      1.14 o
   0  -5   4       87.69       66.24      2.55 o
   1  -5   4      795.18      806.35     10.09 o
   2  -5   4      287.13      295.78      4.46 o
   3  -5   4     1384.64     1464.99     19.73 o
   4  -5   4       48.96       46.25      2.75 o
   5  -5   4        5.09        2.02      1.70 o
   6  -5   4      292.12      299.34      7.58 o
   7  -5   4        4.54        1.42      1.90 o
   8  -5   4       63.58       60.79      3.97 o
   9  -5   4        0.91       -1.56      2.31 o
  10  -5   4        0.69       -1.83      2.60 o
  11  -5   4        5.75        4.75      3.78 o
 -12  -4   4      241.57      292.75     17.65 o
 -11  -4   4        0.06       -0.01      6.90 o
 -10  -4   4       42.66       39.24      6.01 o
  -9  -4   4       61.44       66.15      5.51 o
  -8  -4   4      291.02      276.98      9.80 o
  -7  -4   4        2.91        6.23      2.86 o
  -6  -4   4       19.22       22.35      3.35 o
  -5  -4   4      379.22      390.75      7.55 o
  -4  -4   4       89.17      107.12      3.25 o
  -3  -4   4      252.90      266.38      5.20 o
  -2  -4   4        0.32        0.84      0.74 o
  -1  -4   4      244.31      264.83      4.15 o
   0  -4   4      903.93     1046.94     14.83 o
   1  -4   4       13.73       21.26      2.50 o
   2  -4   4      226.27      239.49      4.11 o
   3  -4   4      669.50      662.78     10.39 o
   4  -4   4       40.19       42.65      2.41 o
   5  -4   4       42.92       45.73      2.31 o
   6  -4   4      623.40      627.71     14.69 o
   7  -4   4      257.45      256.70      7.56 o
   8  -4   4        6.38        9.36      2.32 o
   9  -4   4      218.29      226.54      7.09 o
  10  -4   4       79.15       84.47      4.93 o
  11  -4   4       19.13       18.87      4.33 o
 -12  -3   4        1.22        3.62      6.59 o
 -11  -3   4      240.11      276.62     24.31 o
 -10  -3   4      164.09      157.52      8.34 o
  -9  -3   4        7.24       12.68      3.56 o
  -8  -3   4        2.04       -0.63      2.52 o
  -7  -3   4      203.26      205.95      7.86 o
  -6  -3   4      106.68      117.62      3.47 o
  -5  -3   4     1218.95     1242.50     19.83 o
  -4  -3   4       75.54       80.45      4.51 o
  -3  -3   4       88.41      100.05      4.54 o
  -2  -3   4        6.87        6.31      1.03 o
  -1  -3   4     4000.38     4075.63     41.43 o
   0  -3   4     6330.93     6680.14     70.45 o
   1  -3   4      199.70      209.43      4.77 o
   2  -3   4       20.53       26.39      1.06 o
   3  -3   4      636.42      656.58     10.02 o
   4  -3   4      526.61      469.28      7.48 o
   5  -3   4      260.84      303.36      7.45 o
   6  -3   4       26.35       26.18      2.06 o
   7  -3   4       40.97       43.71      3.06 o
   8  -3   4        1.11       -0.49      1.81 o
   9  -3   4       98.20      101.21      4.79 o
  10  -3   4       13.35        9.03      2.68 o
  11  -3   4       24.64       20.07      4.27 o
  12  -3   4       56.67       65.01      6.64 o
 -12  -2   4      116.68      150.21     16.14 o
 -11  -2   4        0.87        0.58      5.56 o
 -10  -2   4       27.96       31.08      3.48 o
  -9  -2   4       10.03       15.47      3.76 o
  -8  -2   4      138.16      120.27      4.61 o
  -7  -2   4      279.66      258.19      6.05 o
  -6  -2   4      357.48      317.13      9.41 o
  -5  -2   4      376.10      408.18     10.57 o
  -4  -2   4      195.72      191.56      6.08 o
  -3  -2   4      297.93      330.65      6.61 o
  -2  -2   4     2582.42     2576.84     38.04 o
  -1  -2   4      622.75      653.11      8.06 o
   0  -2   4     7235.14     7100.35     64.21 o
   1  -2   4     2689.49     2728.56     27.12 o
   2  -2   4        7.17        8.48      0.74 o
   3  -2   4      109.28      117.12      2.86 o
   4  -2   4      102.60      121.87      3.89 o
   5  -2   4      324.35      342.93      5.73 o
   6  -2   4        6.31        5.25      1.32 o
   7  -2   4        0.04       -0.49      1.65 o
   8  -2   4       49.28       48.73      3.33 o
   9  -2   4        0.10        0.79      1.98 o
  10  -2   4       79.95       73.10      7.50 o
  11  -2   4        1.56       -2.70      4.04 o
  12  -2   4        0.21        2.37      4.44 o
 -12  -1   4       78.89       53.61      9.49 o
 -11  -1   4       60.06       74.46      9.55 o
 -10  -1   4       86.86       79.15      9.21 o
  -9  -1   4       21.50       12.51      2.60 o
  -8  -1   4      415.42      419.40      8.96 o
  -7  -1   4      396.64      399.12      8.44 o
  -6  -1   4        1.58        3.21      2.55 o
  -5  -1   4      987.30      935.18     19.80 o
  -4  -1   4       51.46       58.25      5.47 o
  -3  -1   4       26.61       30.53      2.22 o
  -2  -1   4        0.02        0.91      0.87 o
  -1  -1   4     1143.70     1174.19     12.51 o
   0  -1   4     6928.80     7032.98     68.07 o
   1  -1   4      499.15      499.04      5.20 o
   2  -1   4     2188.47     2210.23     20.48 o
   3  -1   4      571.24      588.64      8.02 o
   4  -1   4       73.68       82.41      2.31 o
   5  -1   4       86.83      101.27      2.64 o
   6  -1   4       52.87       49.84      2.29 o
   7  -1   4      208.38      193.83      4.84 o
   8  -1   4       22.24       19.47      4.16 o
   9  -1   4        0.98        1.34      3.47 o
  10  -1   4        0.43       -2.75      2.75 o
  11  -1   4       55.19       46.19      5.52 o
  12  -1   4       92.46      109.76     10.91 o
 -12   0   4       69.89       73.97     10.64 o
 -11   0   4        0.17        0.24      6.42 o
 -10   0   4       18.44        4.87      5.54 o
  -9   0   4      411.69      428.75      9.93 o
  -8   0   4      737.71      720.60     11.52 o
  -7   0   4       90.26       95.44      3.99 o
  -6   0   4       82.02       82.06      4.74 o
  -5   0   4      180.80      191.40     11.76 o
  -4   0   4      541.64      532.70     12.26 o
  -3   0   4       91.56       95.61      3.26 o
  -2   0   4     1202.58     1284.94     16.02 o
  -1   0   4     1454.28     1522.80     15.99 o
   0   0   4    12880.05    13033.69    125.18 o
   1   0   4      688.97      705.12      7.77 o
   2   0   4       22.74       25.79      1.02 o
   3   0   4      215.77      235.91      4.48 o
   4   0   4      273.59      280.45      5.38 o
   5   0   4     1207.09     1258.55     24.05 o
   6   0   4      160.18      169.71      5.63 o
   7   0   4       72.93       69.01      3.36 o
   8   0   4      229.13      213.51      7.87 o
   9   0   4       91.18       87.52      8.11 o
  10   0   4        4.45       -0.85      2.79 o
  11   0   4        0.68       -0.21      3.44 o
  12   0   4       73.44       96.63      7.48 o
 -12   1   4        1.87       -5.42      5.42 o
 -11   1   4       57.27       55.29     17.41 o
 -10   1   4        3.27       -1.63      4.53 o
  -9   1   4       66.41       70.62      4.57 o
  -8   1   4       53.50       54.30      2.68 o
  -7   1   4      761.67      747.67     11.67 o
  -6   1   4        0.49        2.86      1.77 o
  -5   1   4     1276.26     1204.57     19.32 o
  -4   1   4     1479.72     1499.99     23.09 o
  -3   1   4     1433.62     1429.47     31.53 o
  -2   1   4     3071.51     3188.35     40.67 o
  -1   1   4      129.25      153.21      2.61 o
   0   1   4     2672.66     2628.26     26.98 o
   1   1   4      316.07      346.44      3.94 o
   2   1   4     1206.67     1270.33     14.82 o
   3   1   4       11.21       12.08      1.17 o
   4   1   4       84.35       95.19      3.02 o
   5   1   4      500.89      469.56      8.35 o
   6   1   4      213.85      206.19      4.92 o
   7   1   4        0.86        2.38      1.67 o
   8   1   4       15.13       16.10      3.19 o
   9   1   4       41.98       45.08      4.58 o
  10   1   4      240.41      245.12     13.17 o
  11   1   4       92.09       91.49      8.90 o
  12   1   4       44.62       56.24      6.25 o
 -12   2   4        0.18       -3.72      5.87 o
 -11   2   4        0.26       -2.77      5.18 o
 -10   2   4      114.62      106.35     10.17 o
  -9   2   4       20.87       13.17      3.19 o
  -8   2   4      166.21      161.49      5.88 o
  -7   2   4      264.74      264.40      6.42 o
  -6   2   4       34.73       49.56      3.44 o
  -5   2   4     2068.34     2050.19     31.35 o
  -4   2   4     1706.58     1746.60     26.66 o
  -3   2   4      257.79      242.76      6.83 o
  -2   2   4      323.10      348.99      6.88 o
  -1   2   4       27.00       25.95      1.46 o
   0   2   4      191.98      191.71      3.65 o
   1   2   4      140.34      153.77      2.49 o
   2   2   4     3542.00     3613.65     45.14 o
   3   2   4     1791.17     1828.28     25.65 o
   4   2   4      875.24      883.85     13.51 o
   5   2   4       19.77       21.13      2.42 o
   6   2   4      113.36      121.95      4.30 o
   7   2   4       77.99       69.27      3.91 o
   8   2   4      520.20      475.96     10.55 o
   9   2   4       25.84       17.67      3.55 o
  10   2   4        0.26        3.48      3.13 o
  11   2   4      268.50      269.66     10.85 o
  12   2   4      214.16      240.65     18.63 o
 -12   3   4        2.17        3.94      7.28 o
 -11   3   4       75.33      105.00     11.02 o
 -10   3   4        0.92        7.31      5.50 o
  -9   3   4        9.62        8.79      3.09 o
  -8   3   4        4.97        0.57      2.29 o
  -7   3   4        3.92        4.49      1.65 o
  -6   3   4      404.11      421.46      8.53 o
  -5   3   4       86.12       96.24      3.17 o
  -4   3   4      627.90      667.73     14.89 o
  -3   3   4      869.39      924.94     19.02 o
  -2   3   4     2657.67     3038.78     38.75 o
  -1   3   4       31.45       30.31      1.72 o
   0   3   4     6292.92     6426.79     85.70 o
   1   3   4      291.55      304.69      5.04 o
   2   3   4      287.24      313.42      6.12 o
   3   3   4        8.76        9.71      1.18 o
   4   3   4      928.01      938.44     15.71 o
   5   3   4       88.85       87.32      3.11 o
   6   3   4      285.66      306.84     10.18 o
   7   3   4     1260.77     1256.21     22.98 o
   8   3   4      303.32      283.15      9.40 o
   9   3   4        1.67       -2.54      2.63 o
  10   3   4      114.63      108.97      6.83 o
  11   3   4       48.06       58.81      7.40 o
  12   3   4       29.65       27.76      5.16 o
  13   3   4        4.14        4.33      5.38 o
 -11   4   4        2.49        0.01      5.82 o
 -10   4   4      146.61      149.94     28.30 o
  -9   4   4      113.11       93.26      9.07 o
  -8   4   4       59.26       52.29      4.65 o
  -7   4   4        8.03        9.48      1.81 o
  -6   4   4      498.95      490.72      9.30 o
  -5   4   4      493.62      467.06     12.03 o
  -4   4   4      745.89      717.45     16.03 o
  -3   4   4      410.23      429.43      7.85 o
  -2   4   4      476.54      435.42      6.95 o
  -1   4   4     1022.70     1205.68     19.19 o
   0   4   4        7.58       14.26      1.88 o
   1   4   4      292.41      311.24      7.26 o
   2   4   4     2082.52     2345.94     37.91 o
   3   4   4      752.39      788.68     14.58 o
   4   4   4     2304.69     2304.97     43.30 o
   5   4   4     3253.98     3169.16     58.71 o
   6   4   4       56.82       62.18      3.37 o
   7   4   4      286.53      271.39     10.98 o
   8   4   4      299.06      319.04     13.11 o
   9   4   4       45.28       60.08     12.64 o
  10   4   4        4.35        3.91      3.26 o
  11   4   4      132.68      160.17      8.74 o
  12   4   4       65.51       68.00      6.86 o
 -11   5   4       26.22       19.24      6.96 o
 -10   5   4       59.04       57.70     12.84 o
  -9   5   4       61.76       54.38      5.19 o
  -8   5   4       19.68       21.61      3.80 o
  -7   5   4        0.04        1.01      2.64 o
  -6   5   4       19.11       23.77      2.89 o
  -5   5   4      657.54      567.86     13.99 o
  -4   5   4      435.20      444.46      9.63 o
  -3   5   4      127.82      117.87      6.54 o
  -2   5   4      258.53      317.99      7.22 o
  -1   5   4       10.65       13.79      1.79 o
   0   5   4        2.40        5.30      1.66 o
   1   5   4      244.48      276.77     10.42 o
   2   5   4      545.23      493.37     11.42 o
   3   5   4      481.34      531.02     12.29 o
   4   5   4      321.78      356.45      9.55 o
   5   5   4       42.76       56.24      3.92 o
   6   5   4       74.22       72.76      4.69 o
   7   5   4        3.89        5.37      3.08 o
   8   5   4      116.83      116.64      6.37 o
   9   5   4       28.27       36.97      5.17 o
  10   5   4      129.76      137.48     10.99 o
  11   5   4      119.72      110.62      7.72 o
  12   5   4      109.66      104.99      8.15 o
 -11   6   4       18.06       33.69      8.91 o
 -10   6   4      138.97      127.30     19.26 o
  -9   6   4        0.33       -0.95      3.84 o
  -8   6   4      182.02      187.64      8.35 o
  -7   6   4       71.93       68.62      5.38 o
  -6   6   4      652.75      636.44     12.97 o
  -5   6   4      226.41      268.15      7.25 o
  -4   6   4        3.30        2.84      2.08 o
  -3   6   4      170.16      164.41      5.21 o
  -2   6   4      746.43      836.86     15.68 o
  -1   6   4      421.10      409.33     10.13 o
   0   6   4      124.80      112.76      4.85 o
   1   6   4       91.65       93.69      5.09 o
   2   6   4       64.47       99.11      5.47 o
   3   6   4      500.31      502.77     12.12 o
   4   6   4      523.89      493.98     12.27 o
   5   6   4       78.81       66.66      4.60 o
   6   6   4      256.42      252.46      8.64 o
   7   6   4      329.79      317.25     10.21 o
   8   6   4      319.96      325.73     10.81 o
   9   6   4      211.22      200.11      8.95 o
  10   6   4        0.05       -4.06      4.06 o
  11   6   4      105.48       99.34     10.79 o
  12   6   4       46.44       51.91      6.57 o
 -10   7   4        4.22        4.69      5.05 o
  -9   7   4       77.91      104.61      7.29 o
  -8   7   4       31.98       23.10      4.35 o
  -7   7   4        4.54        0.95      3.06 o
  -6   7   4        0.44        3.85      2.88 o
  -5   7   4       15.19       14.27      2.94 o
  -4   7   4      113.40      109.76      5.59 o
  -3   7   4       67.42       64.79      5.14 o
  -2   7   4       43.95       30.71      3.23 o
  -1   7   4        0.23        2.81      1.83 o
   0   7   4     2659.10     2696.22     44.69 o
   1   7   4      421.96      419.71      7.60 o
   2   7   4      478.43      517.96     12.75 o
   3   7   4       69.45       62.49      4.97 o
   4   7   4      263.02      276.79      5.88 o
   5   7   4      332.80      285.55      9.16 o
   6   7   4      606.01      556.91     14.47 o
   7   7   4        3.34        1.54      2.75 o
   8   7   4       23.18       30.05      5.76 o
   9   7   4        6.80        3.36      3.24 o
  10   7   4       14.71       15.71      5.82 o
  11   7   4        0.89       -4.85      6.42 o
  12   7   4        0.74       -1.26      6.39 o
 -10   8   4        8.97       12.91      4.84 o
  -9   8   4       13.66       13.21      4.45 o
  -8   8   4       17.23        7.57      3.87 o
  -7   8   4        4.99        0.09      3.71 o
  -6   8   4        1.41        1.20      2.71 o
  -5   8   4        0.12       -0.42      2.67 o
  -4   8   4      484.68      464.18     13.92 o
  -3   8   4      723.33      725.37     16.72 o
  -2   8   4       55.05       57.32      4.16 o
  -1   8   4      497.86      500.97     12.47 o
   0   8   4      248.76      200.89     12.50 o
   1   8   4      200.18      209.89      4.76 o
   2   8   4        6.61        0.51      2.28 o
   3   8   4       19.26       21.90      3.20 o
   4   8   4        8.58        9.82      2.80 o
   5   8   4       17.17        5.37      2.02 o
   6   8   4        3.26        5.92      4.24 o
   7   8   4        0.25        0.97      2.74 o
   8   8   4      143.94      138.44      7.52 o
   9   8   4       90.75       88.76      6.70 o
  10   8   4       12.96        6.84      5.59 o
  11   8   4        0.66        8.10      6.25 o
  12   8   4       15.54        2.73      6.78 o
  -9   9   4       25.00       31.23      7.72 o
  -8   9   4        3.57       -3.65      3.65 o
  -7   9   4        0.06       -1.40      3.66 o
  -6   9   4        5.79        6.02      3.41 o
  -5   9   4        1.00       -2.81      2.81 o
  -4   9   4       34.10       38.65      4.59 o
  -3   9   4      650.85      608.60     14.99 o
  -2   9   4       83.64       80.90      6.60 o
  -1   9   4      186.91      180.10     10.56 o
   0   9   4      330.24      357.45     12.89 o
   1   9   4      361.06      350.79      7.14 o
   2   9   4        1.00       -0.53      2.24 o
   3   9   4      458.57      463.00     12.47 o
   4   9   4      189.11      196.72      7.70 o
   5   9   4       59.35       61.80      2.75 o
   6   9   4      370.36      367.84      9.57 o
   7   9   4      164.72      142.07      7.28 o
   8   9   4        8.73       12.38      5.31 o
   9   9   4        0.18        1.99      3.93 o
  10   9   4       89.44      118.55     32.19 o
  11   9   4       29.59       31.40     14.69 o
  12   9   4       17.61       13.36      7.73 o
  -9  10   4        0.05        0.17      4.52 o
  -8  10   4       63.53       74.16      7.11 o
  -7  10   4      127.50      136.90     12.55 o
  -6  10   4      131.40      142.33     11.29 o
  -5  10   4       86.47       77.71      6.27 o
  -4  10   4       60.01       51.08      5.11 o
  -3  10   4      133.47      120.87      7.04 o
  -2  10   4       57.52       50.42      4.10 o
  -1  10   4     1414.42     1428.77     29.54 o
   0  10   4      127.76      130.68      6.09 o
   1  10   4      402.97      384.51     10.99 o
   2  10   4      309.10      292.80      9.57 o
   3  10   4       21.85       27.19      3.81 o
   4  10   4      599.82      565.97     14.93 o
   5  10   4       35.10       22.53      5.78 o
   6  10   4        8.49        5.69      3.28 o
   7  10   4      295.23      299.56     11.25 o
   8  10   4      154.88      162.55      8.50 o
   9  10   4        2.16        3.93      3.91 o
  10  10   4       33.48       23.66      7.49 o
  11  10   4      115.49      140.02     23.15 o
  -8  11   4        1.69        6.04      4.73 o
  -7  11   4       38.06       42.55      5.92 o
  -6  11   4       10.43        5.73      4.19 o
  -5  11   4       49.54       59.50      6.05 o
  -4  11   4       99.51       93.15      6.74 o
  -3  11   4      217.82      211.76      9.05 o
  -2  11   4       28.93       27.58      4.32 o
  -1  11   4      200.39      184.92      8.25 o
   0  11   4       32.40       35.27      4.11 o
   1  11   4      992.21      951.98     21.47 o
   2  11   4        4.38        8.59      3.21 o
   3  11   4      667.37      604.77     15.57 o
   4  11   4       34.22       41.69      4.51 o
   5  11   4        0.55        2.03      4.44 o
   6  11   4        0.87        0.39      2.13 o
   7  11   4       33.41       28.32      5.22 o
   8  11   4       32.44       23.13      4.67 o
   9  11   4       11.27       11.09      5.34 o
  10  11   4      110.88      129.92     21.40 o
  11  11   4       25.25       25.67     11.67 o
  -7  12   4       35.31       31.11      5.92 o
  -6  12   4        2.68        5.35      4.12 o
  -5  12   4       39.87       36.73      6.56 o
  -4  12   4       58.27       60.22      6.06 o
  -3  12   4      165.91      169.73      9.83 o
  -2  12   4       83.28       76.62      7.05 o
  -1  12   4        1.39        2.20      3.33 o
   0  12   4      252.04      287.90     10.41 o
   1  12   4       35.67       36.03      4.60 o
   2  12   4       32.62       29.61      5.14 o
   3  12   4        7.00        5.83      2.50 o
   4  12   4      446.64      429.60     10.40 o
   5  12   4       16.55        9.75      2.64 o
   6  12   4      157.06      143.56      5.79 o
   7  12   4        2.61        6.62      3.99 o
   8  12   4      175.82      170.42      9.18 o
   9  12   4       15.34       15.21      7.36 o
  -6  13   4        1.51        3.19      4.31 o
  -5  13   4       43.95       46.40      6.12 o
  -4  13   4        0.00       -2.62      3.60 o
  -3  13   4       14.76       12.64      4.22 o
  -2  13   4       80.06       83.61      6.69 o
  -1  13   4       20.93       26.99      4.73 o
   0  13   4       11.82        9.42      3.80 o
   1  13   4      137.40      123.42      7.36 o
   2  13   4        6.48        3.02      3.62 o
   3  13   4       54.13       52.54      5.29 o
   4  13   4       52.75       48.20      8.37 o
   5  13   4       75.88       75.34      5.87 o
   6  13   4        2.18       -1.03      5.43 o
   7  13   4       27.09       31.28      9.24 o
   8  13   4        7.29       12.47      8.05 o
   9  13   4        0.41        4.71      6.96 o
  -5  14   4        9.27       10.15      5.12 o
  -4  14   4       53.41       65.27      6.83 o
  -3  14   4       91.39      100.19      7.77 o
  -2  14   4       37.29       37.23      5.31 o
  -1  14   4       40.55       27.33      4.68 o
   0  14   4      307.02      324.83     12.49 o
   1  14   4       60.05       66.53      6.05 o
   2  14   4        4.71        8.17      3.60 o
   3  14   4      209.17      226.67      9.81 o
   4  14   4        8.55        4.73      3.46 o
   5  14   4        6.05       14.43      3.90 o
   6  14   4       41.55       61.94      9.50 o
   7  14   4       39.65       37.02      8.93 o
   8  14   4        0.47       -2.41      7.17 o
   9  14   4       21.66       25.41      9.28 o
  -4  15   4       73.59       71.44      7.71 o
  -3  15   4        0.78        4.75      4.38 o
  -2  15   4       61.10       68.36      6.92 o
  -1  15   4       86.54       82.81      7.14 o
   0  15   4        0.00       -1.86      3.69 o
   1  15   4       25.05       12.74      4.35 o
   2  15   4       51.14       50.65      6.03 o
   3  15   4      131.51      141.18      8.37 o
   4  15   4        1.77       -3.47      3.47 o
   5  15   4      100.38      103.58      7.25 o
   6  15   4        2.51       -6.34      6.34 o
   7  15   4       43.98       55.51     10.31 o
   8  15   4       66.32       69.26     11.77 o
  -3  16   4        8.48       11.87      5.56 o
  -2  16   4       90.25      105.18      9.43 o
  -1  16   4        0.55       -2.75      4.28 o
   0  16   4      324.01      316.09     12.93 o
   1  16   4       13.53        9.36      4.59 o
   2  16   4      102.79       95.08      8.23 o
   3  16   4      124.40      144.22      8.87 o
   4  16   4      153.04      151.75     10.12 o
   5  16   4        8.97        6.05     11.77 o
   6  16   4      130.27      145.23     14.30 o
   7  16   4       25.17        4.47      7.86 o
  -1  17   4        2.42        2.01      4.92 o
   0  17   4        9.68       14.28      5.57 o
   1  17   4       29.64       18.70      5.62 o
   2  17   4        2.08        6.02      4.72 o
   3  17   4        1.78        4.13      4.48 o
   4  17   4       29.30       27.40      5.62 o
   5  17   4       18.24       35.06      9.52 o
  -5 -17   5       24.42       11.76     11.67 o
  -4 -17   5       15.77        1.85     10.21 o
  -3 -17   5       18.53       16.16      4.80 o
  -2 -17   5        9.91       11.87      4.51 o
  -1 -17   5       93.32      100.69      7.55 o
   0 -17   5        1.54       -1.11      4.32 o
  -7 -16   5       15.04        1.31     11.18 o
  -6 -16   5        6.72       16.38      8.25 o
  -5 -16   5       11.97       14.78      7.01 o
  -4 -16   5        6.38        4.21      3.79 o
  -3 -16   5       37.64       39.37      4.64 o
  -2 -16   5        4.71        4.92      3.19 o
  -1 -16   5      195.03      222.29      8.68 o
   0 -16   5       55.18       61.03      5.97 o
   1 -16   5      285.12      307.54     11.75 o
   2 -16   5        2.51        3.24      3.94 o
  -8 -15   5        1.05       -4.93      8.07 o
  -7 -15   5       25.81       24.36      8.16 o
  -6 -15   5        0.01        1.28      3.95 o
  -5 -15   5       35.06       33.28      4.92 o
  -4 -15   5       10.48        5.74      2.93 o
  -3 -15   5        7.92        3.50      2.81 o
  -2 -15   5       19.82       30.85      3.70 o
  -1 -15   5       37.93       44.56      6.13 o
   0 -15   5        9.83        7.31      3.64 o
   1 -15   5       42.85       30.52      4.67 o
   2 -15   5        0.49        1.81      3.63 o
   3 -15   5       71.92       74.95      6.09 o
   4 -15   5       30.17       28.36      4.98 o
  -9 -14   5        6.96        0.36      7.76 o
  -8 -14   5       31.24       31.33      5.54 o
  -7 -14   5      145.64      148.11      8.46 o
  -6 -14   5       18.84       10.55      4.32 o
  -5 -14   5      114.92      123.47      7.17 o
  -4 -14   5       12.00        8.92      2.79 o
  -3 -14   5       14.89       12.74      2.76 o
  -2 -14   5       69.08       73.11      5.03 o
  -1 -14   5       55.71       62.22      4.45 o
   0 -14   5       15.49       11.32      3.21 o
   1 -14   5      209.53      218.24      9.71 o
   2 -14   5      103.02       99.52      6.33 o
   3 -14   5       13.33       15.45      3.76 o
   4 -14   5        0.46        0.12      3.33 o
   5 -14   5        0.01       -1.14      3.53 o
 -10 -13   5        0.13       -2.80      5.53 o
  -9 -13   5       70.32       75.77      7.27 o
  -8 -13   5        7.13        4.73      4.17 o
  -7 -13   5        5.04        5.86      3.97 o
  -6 -13   5       19.28       19.99      4.28 o
  -5 -13   5       48.77       49.49      3.89 o
  -4 -13   5        8.82       14.85      3.29 o
  -3 -13   5        0.07        0.80      2.11 o
  -2 -13   5       13.40       14.26      2.76 o
  -1 -13   5        0.28        1.30      2.32 o
   0 -13   5      152.14      155.68      6.14 o
   1 -13   5        1.08       -2.60      2.60 o
   2 -13   5       51.88       60.03      4.80 o
   3 -13   5       20.27       14.49      3.44 o
   4 -13   5        4.24        2.30      3.14 o
   5 -13   5       23.90       18.69      4.09 o
   6 -13   5      101.26      114.93      7.12 o
 -10 -12   5       16.92       13.31      5.09 o
  -9 -12   5       68.14       73.20      6.87 o
  -8 -12   5        3.81        1.97      3.87 o
  -7 -12   5       14.78       19.35      4.26 o
  -6 -12   5        3.93        9.96      3.44 o
  -5 -12   5      125.22      128.48      5.32 o
  -4 -12   5       63.57       58.62      3.90 o
  -3 -12   5        0.03       -1.78      1.95 o
  -2 -12   5       28.92       23.28      2.82 o
  -1 -12   5       33.05       37.76      3.35 o
   0 -12   5        0.18       -1.97      2.09 o
   1 -12   5       12.92       17.42      2.84 o
   2 -12   5        0.01        4.06      2.74 o
   3 -12   5        0.60       -2.44      2.44 o
   4 -12   5       39.51       38.93      4.06 o
   5 -12   5        6.68        4.40      3.16 o
   6 -12   5        3.64        1.14      3.34 o
   7 -12   5        0.01       -0.43      3.59 o
 -11 -11   5        3.80       -1.16      6.66 o
 -10 -11   5        0.14       -1.94      5.63 o
  -9 -11   5        5.23        4.32      4.46 o
  -8 -11   5        5.21        3.17      3.85 o
  -7 -11   5        7.48        4.61      3.48 o
  -6 -11   5       23.89       20.23      3.89 o
  -5 -11   5      127.14      125.49      5.01 o
  -4 -11   5        2.21        2.25      2.06 o
  -3 -11   5       40.27       37.09      3.16 o
  -2 -11   5      269.90      246.06      6.80 o
  -1 -11   5      101.80      111.81      4.61 o
   0 -11   5        1.94        1.64      2.01 o
   1 -11   5       12.45       10.05      2.30 o
   2 -11   5      140.65      139.55      6.11 o
   3 -11   5        0.67        0.16      2.26 o
   4 -11   5       63.48       61.14      4.48 o
   5 -11   5       84.09       94.26      7.78 o
   6 -11   5      171.44      160.47      7.52 o
   7 -11   5      280.11      281.96     10.55 o
   8 -11   5        0.25       -3.41      3.41 o
 -11 -10   5       70.83       83.74     26.06 o
 -10 -10   5        6.65        8.56      7.15 o
  -9 -10   5       22.93       20.72      6.10 o
  -8 -10   5       51.29       65.67      6.03 o
  -7 -10   5        2.70        3.37      4.52 o
  -6 -10   5       18.99       14.79      5.28 o
  -5 -10   5       82.93       96.37      4.57 o
  -4 -10   5     1394.43     1322.13     22.26 o
  -3 -10   5        0.37        0.32      1.77 o
  -2 -10   5      183.81      158.89      5.24 o
  -1 -10   5       55.99       72.06      3.90 o
   0 -10   5       11.31       12.33      1.74 o
   1 -10   5        0.93        0.95      1.40 o
   2 -10   5      172.21      164.45      5.00 o
   3 -10   5       78.24       64.92      4.13 o
   4 -10   5        5.03        2.21      2.48 o
   5 -10   5      441.67      432.04     15.48 o
   6 -10   5       37.35       29.73      5.36 o
   7 -10   5       12.65        5.76      6.30 o
   8 -10   5        0.47       -3.31      3.67 o
   9 -10   5        5.38       10.26      5.92 o
 -11  -9   5       22.87       34.47      9.61 o
 -10  -9   5      112.22      112.39     19.74 o
  -9  -9   5       10.54       11.15      6.48 o
  -8  -9   5       35.68       27.13      7.37 o
  -7  -9   5       39.51       44.05      6.03 o
  -6  -9   5        7.84       10.07      3.28 o
  -5  -9   5      320.29      305.90     10.71 o
  -4  -9   5      284.42      290.61      8.86 o
  -3  -9   5      123.56      127.65      4.14 o
  -2  -9   5      486.09      466.56      8.78 o
  -1  -9   5       49.48       38.03      2.25 o
   0  -9   5       10.23       10.75      1.57 o
   1  -9   5      184.29      194.97      4.44 o
   2  -9   5       80.64       74.79      2.85 o
   3  -9   5      184.16      177.67      4.75 o
   4  -9   5        6.35       14.65      2.67 o
   5  -9   5      285.57      235.61     11.29 o
   6  -9   5       34.13       40.51      3.52 o
   7  -9   5      228.05      223.21      7.40 o
   8  -9   5       25.01       27.06      3.64 o
   9  -9   5       25.93       19.95      3.85 o
 -11  -8   5       75.22       80.74     11.87 o
 -10  -8   5       90.08       75.69     10.69 o
  -9  -8   5       34.69       15.86     15.27 o
  -8  -8   5      260.29      269.57     11.90 o
  -7  -8   5        4.16        5.45      3.19 o
  -6  -8   5      218.84      236.79      7.67 o
  -5  -8   5      484.00      467.69     10.03 o
  -4  -8   5      198.12      199.02      4.30 o
  -3  -8   5       25.26       31.83      1.96 o
  -2  -8   5        1.79        3.13      1.20 o
  -1  -8   5      324.28      316.97      5.95 o
   0  -8   5        1.78        3.12      1.16 o
   1  -8   5       22.99       33.47      1.93 o
   2  -8   5      411.19      402.44      7.08 o
   3  -8   5     1254.90     1205.60     18.19 o
   4  -8   5      852.08      797.83     13.43 o
   5  -8   5       52.38       42.32      4.48 o
   6  -8   5      163.41      169.46      5.97 o
   7  -8   5       20.01       22.77      3.04 o
   8  -8   5        9.24        9.07      3.07 o
   9  -8   5       87.25      102.94      5.70 o
  10  -8   5        8.00       11.55      3.57 o
 -11  -7   5       25.89       23.59      8.79 o
 -10  -7   5      111.32      125.90     14.20 o
  -9  -7   5      178.03      190.85      9.60 o
  -8  -7   5      155.79      162.00      7.83 o
  -7  -7   5       24.59       23.61      3.77 o
  -6  -7   5       23.48       25.64      5.31 o
  -5  -7   5      112.74      100.66      4.73 o
  -4  -7   5       19.96       22.46      2.04 o
  -3  -7   5        4.94        3.77      1.30 o
  -2  -7   5        1.63       -0.35      1.01 o
  -1  -7   5       67.41       70.14      2.71 o
   0  -7   5       11.36       10.68      1.26 o
   1  -7   5      578.42      565.79      8.59 o
   2  -7   5        0.21       -0.76      0.93 o
   3  -7   5      191.58      175.52      4.29 o
   4  -7   5        2.25        0.85      1.35 o
   5  -7   5      764.24      757.32     12.03 o
   6  -7   5      306.52      292.55      7.67 o
   7  -7   5        6.73        7.96      2.46 o
   8  -7   5       18.79       19.33      3.07 o
   9  -7   5       76.52       78.96      5.73 o
  10  -7   5       28.40       29.85      5.38 o
 -11  -6   5       90.90      122.54     17.89 o
 -10  -6   5       38.00       27.62      4.87 o
  -9  -6   5        2.63        5.86      3.38 o
  -8  -6   5        9.76       15.34      3.72 o
  -7  -6   5      458.21      450.69     14.23 o
  -6  -6   5      748.95      723.49     15.50 o
  -5  -6   5      365.32      365.54      9.13 o
  -4  -6   5       23.68       20.54      2.09 o
  -3  -6   5     1245.10     1246.13     18.10 o
  -2  -6   5       58.43       66.32      2.17 o
  -1  -6   5      359.90      361.36      5.21 o
   0  -6   5        0.95       -0.57      0.85 o
   1  -6   5      115.31      114.59      2.48 o
   2  -6   5      151.71      165.23      3.04 o
   3  -6   5       26.06       29.96      1.80 o
   4  -6   5       52.99       53.17      2.27 o
   5  -6   5      383.81      366.98      6.87 o
   6  -6   5        0.03       -0.77      1.78 o
   7  -6   5       17.74       16.98      2.74 o
   8  -6   5      327.13      325.77      8.69 o
   9  -6   5        0.28        2.29      2.51 o
  10  -6   5        5.97        3.71      2.96 o
  11  -6   5       17.07       10.70      4.42 o
 -11  -5   5        4.17        8.67      4.40 o
 -10  -5   5        0.93        2.92      3.58 o
  -9  -5   5      122.03      136.30      7.53 o
  -8  -5   5       98.29       98.42      6.11 o
  -7  -5   5      260.73      255.57      9.02 o
  -6  -5   5        0.75        1.28      1.44 o
  -5  -5   5      622.79      620.66     14.43 o
  -4  -5   5      198.48      177.62      4.43 o
  -3  -5   5      203.37      214.03      4.86 o
  -2  -5   5      197.43      208.91      4.19 o
  -1  -5   5      709.40      758.28      9.50 o
   0  -5   5       55.37       57.17      2.06 o
   1  -5   5      538.06      528.64     10.04 o
   2  -5   5        7.22        8.36      1.66 o
   3  -5   5      386.86      380.30      6.71 o
   4  -5   5      231.05      242.78      4.78 o
   5  -5   5       32.38       34.87      2.45 o
   6  -5   5      225.37      226.26      9.62 o
   7  -5   5       45.17       51.46      3.49 o
   8  -5   5       68.19       66.99      4.09 o
   9  -5   5      120.37      110.51      6.26 o
  10  -5   5        0.00       -1.31      2.64 o
  11  -5   5       48.46       56.29      5.92 o
 -12  -4   5       21.22       32.63      9.53 o
 -11  -4   5       54.40       56.84      6.52 o
 -10  -4   5      103.22      105.82      7.41 o
  -9  -4   5       12.69       12.62      3.57 o
  -8  -4   5      341.85      318.75     12.13 o
  -7  -4   5       44.50       44.30      4.66 o
  -6  -4   5       73.48       77.80      3.05 o
  -5  -4   5      217.16      205.86      5.84 o
  -4  -4   5       14.20       11.71      1.59 o
  -3  -4   5       35.89       28.06      1.75 o
  -2  -4   5        2.71        0.69      1.04 o
  -1  -4   5       31.98       47.13      1.56 o
   0  -4   5      125.86      128.18      2.47 o
   1  -4   5      233.63      275.47      6.73 o
   2  -4   5     1141.27     1185.16     19.28 o
   3  -4   5      681.77      680.43      9.86 o
   4  -4   5      262.22      253.84      4.86 o
   5  -4   5       49.86       43.54      2.25 o
   6  -4   5      124.64      127.95      4.94 o
   7  -4   5        8.26        9.50      2.29 o
   8  -4   5      343.86      321.96     11.76 o
   9  -4   5       23.16       22.41      2.99 o
  10  -4   5       91.87       88.25      5.15 o
  11  -4   5       60.08       66.74      7.41 o
 -12  -3   5       16.26        9.19      7.36 o
 -11  -3   5        5.42        2.38      7.00 o
 -10  -3   5      332.38      322.02     11.88 o
  -9  -3   5      491.21      452.85     23.25 o
  -8  -3   5      277.63      284.19     11.25 o
  -7  -3   5      134.58      118.63      6.22 o
  -6  -3   5      327.20      296.11      9.23 o
  -5  -3   5      145.76      145.32      5.82 o
  -4  -3   5      164.58      162.86      4.62 o
  -3  -3   5      672.32      677.97     17.23 o
  -2  -3   5     1394.37     1454.35     20.64 o
  -1  -3   5     4796.52     4892.34     65.12 o
   0  -3   5       19.33       20.94      1.54 o
   1  -3   5      868.11      836.08     13.90 o
   2  -3   5       88.92       83.77      1.93 o
   3  -3   5       40.68       39.09      1.53 o
   4  -3   5      140.28      121.71      3.10 o
   5  -3   5     1106.34     1091.94     16.49 o
   6  -3   5      315.24      282.41      6.38 o
   7  -3   5      260.16      246.34      7.34 o
   8  -3   5      121.92      132.26      5.12 o
   9  -3   5      260.11      249.29      9.28 o
  10  -3   5       77.55       81.50      5.45 o
  11  -3   5      135.61      135.91      7.95 o
  12  -3   5        0.75        3.64      4.33 o
 -12  -2   5      123.00      152.14     13.48 o
 -11  -2   5      107.67       92.76     10.59 o
 -10  -2   5        0.28        0.28      3.38 o
  -9  -2   5      122.63      118.24     13.36 o
  -8  -2   5      966.59      893.63     17.99 o
  -7  -2   5      114.06      102.23      5.76 o
  -6  -2   5      165.87      180.77      7.02 o
  -5  -2   5       52.36       51.12      3.69 o
  -4  -2   5      156.55      129.07      6.06 o
  -3  -2   5     1146.25     1189.93     21.46 o
  -2  -2   5     1413.28     1566.86     22.01 o
  -1  -2   5      135.19      115.87      2.52 o
   0  -2   5      599.73      617.50      6.90 o
   1  -2   5     2181.77     2293.28     27.50 o
   2  -2   5     1471.95     1508.35     17.68 o
   3  -2   5       37.26       35.21      1.55 o
   4  -2   5        8.10        6.33      0.88 o
   5  -2   5       76.23       81.58      2.51 o
   6  -2   5       83.01       64.54      2.47 o
   7  -2   5       77.31       82.21      3.85 o
   8  -2   5       37.26       35.46      3.10 o
   9  -2   5        5.51        6.59      2.68 o
  10  -2   5      278.88      313.98     11.08 o
  11  -2   5       53.17       55.35      5.79 o
  12  -2   5       80.26       93.10      7.38 o
 -12  -1   5       28.48       26.59     10.80 o
 -11  -1   5        3.58        2.35      5.37 o
 -10  -1   5      157.01      153.52      9.74 o
  -9  -1   5      331.91      307.80     21.87 o
  -8  -1   5     1963.32     1935.40     31.14 o
  -7  -1   5        3.26        4.09      2.82 o
  -6  -1   5       70.54       67.98      6.06 o
  -5  -1   5       79.29       80.33      4.46 o
  -4  -1   5      513.00      539.27     12.46 o
  -3  -1   5      160.34      156.86      3.76 o
  -2  -1   5       69.54       64.24      2.21 o
  -1  -1   5     2372.19     2397.71     28.85 o
   0  -1   5        2.03        1.76      0.61 o
   1  -1   5     3259.37     3255.39     30.78 o
   2  -1   5      682.05      755.36      8.64 o
   3  -1   5       20.65       20.55      1.15 o
   4  -1   5       98.58       99.24      2.67 o
   5  -1   5       35.58       34.58      1.95 o
   6  -1   5      121.12      119.40      3.34 o
   7  -1   5      108.54      119.00      5.00 o
   8  -1   5        2.15        2.11      2.42 o
   9  -1   5       30.03       29.24      3.99 o
  10  -1   5       86.39       78.55      5.99 o
  11  -1   5       94.68       99.81      7.07 o
  12  -1   5      105.52      102.35      8.70 o
 -12   0   5       43.74       45.39      9.24 o
 -11   0   5      142.05      130.24     16.82 o
 -10   0   5       11.27        4.56      5.23 o
  -9   0   5       32.23       34.19      6.42 o
  -8   0   5        0.08        4.70      1.50 o
  -7   0   5       97.49       91.09      3.65 o
  -6   0   5       14.14       13.87      3.16 o
  -5   0   5        0.06        0.00      2.30 o
  -4   0   5      148.53      156.16      6.32 o
  -3   0   5      108.18      127.22      2.88 o
  -2   0   5        0.93        1.85      0.81 o
  -1   0   5     2844.83     2932.06     33.09 o
   0   0   5        0.21       -0.61      0.61 o
   1   0   5     1422.56     1488.95     15.71 o
   2   0   5       38.97       42.59      1.41 o
   3   0   5     1314.08     1316.05     18.85 o
   4   0   5      180.41      157.66      4.15 o
   5   0   5        4.11        5.46      1.42 o
   6   0   5       51.00       43.66      2.60 o
   7   0   5      240.73      233.75      6.92 o
   8   0   5       58.13       51.92      4.45 o
   9   0   5        4.99        3.34      2.90 o
  10   0   5      119.34      120.09      7.10 o
  11   0   5       49.75       63.91      6.00 o
  12   0   5       17.52        7.19      4.37 o
 -12   1   5       20.75       25.92      8.09 o
 -11   1   5        4.55       -0.94      5.80 o
 -10   1   5        1.88       -4.14      4.61 o
  -9   1   5        0.00       -3.08      3.08 o
  -8   1   5     1028.77      996.79     18.05 o
  -7   1   5       55.96       49.78      3.10 o
  -6   1   5      165.95      136.20      3.98 o
  -5   1   5       53.35       56.46      2.31 o
  -4   1   5      207.24      231.19      7.18 o
  -3   1   5      469.23      481.24     12.82 o
  -2   1   5      195.53      220.36      5.09 o
  -1   1   5      266.66      283.02      4.67 o
   0   1   5      122.23      128.47      2.41 o
   1   1   5      755.40      763.59      8.92 o
   2   1   5        6.07        9.19      0.93 o
   3   1   5      160.41      180.64      3.94 o
   4   1   5      175.46      175.20      5.14 o
   5   1   5        5.68        7.09      1.40 o
   6   1   5       10.74       15.24      1.89 o
   7   1   5        8.41       11.21      2.04 o
   8   1   5      270.64      238.24      8.57 o
   9   1   5      118.19      104.57      6.26 o
  10   1   5        0.86        3.94      3.11 o
  11   1   5       31.54       34.33      4.86 o
  12   1   5       25.47       18.90      5.11 o
 -12   2   5        0.02       -3.31      6.61 o
 -11   2   5       66.91       90.23     11.96 o
 -10   2   5       22.38       27.15      6.73 o
  -9   2   5        1.54        0.02      2.66 o
  -8   2   5       29.40       28.19      3.15 o
  -7   2   5      620.33      613.63     11.61 o
  -6   2   5     1149.80     1145.35     18.92 o
  -5   2   5     1863.65     1870.54     36.59 o
  -4   2   5     3675.85     3919.22     82.23 o
  -3   2   5        5.59       -1.39      1.71 o
  -2   2   5     2435.38     2591.77     47.68 o
  -1   2   5      424.08      430.34      6.96 o
   0   2   5        1.91        0.17      1.16 o
   1   2   5      141.38      141.08      2.91 o
   2   2   5       64.43       77.92      1.97 o
   3   2   5      230.49      232.01      4.91 o
   4   2   5       81.30       88.61      3.81 o
   5   2   5       77.45       84.19      5.13 o
   6   2   5       58.15       58.71      2.87 o
   7   2   5      164.03      152.56      5.30 o
   8   2   5      164.61      157.55      7.09 o
   9   2   5       36.25       37.69      5.53 o
  10   2   5      379.74      387.61     12.55 o
  11   2   5        0.84        5.15      3.42 o
  12   2   5        0.78       -1.92      3.73 o
 -11   3   5        0.08       -5.18      5.18 o
 -10   3   5       56.15       58.43      8.69 o
  -9   3   5       15.80       17.25      3.69 o
  -8   3   5        3.97       -1.29      2.22 o
  -7   3   5        0.08        4.26      2.13 o
  -6   3   5      125.41      107.69      5.87 o
  -5   3   5      160.71      179.95      6.86 o
  -4   3   5        0.01       -0.17      2.12 o
  -3   3   5       25.09       15.59      3.48 o
  -2   3   5      643.83      654.79     14.99 o
  -1   3   5     2055.77     2102.14     39.07 o
   0   3   5       18.47       20.74      1.77 o
   1   3   5     1598.50     1664.17     21.63 o
   2   3   5     2575.46     2818.07     35.77 o
   3   3   5      328.25      297.05      5.74 o
   4   3   5      263.36      301.21      6.09 o
   5   3   5      100.61      105.55      3.90 o
   6   3   5       88.67       83.30      4.58 o
   7   3   5       12.87       15.06      3.10 o
   8   3   5      985.17      921.55     18.84 o
   9   3   5      367.71      314.99     10.69 o
  10   3   5       93.42       86.74      6.39 o
  11   3   5       74.88       74.12      6.51 o
  12   3   5        1.29        1.44      3.96 o
 -11   4   5       16.36       24.75      7.81 o
 -10   4   5        1.92        4.83      5.46 o
  -9   4   5       46.09       34.49      5.22 o
  -8   4   5       62.72       64.24      7.47 o
  -7   4   5        0.92        0.41      2.75 o
  -6   4   5     1292.15     1220.89     26.11 o
  -5   4   5      496.09      512.48     13.07 o
  -4   4   5      410.28      403.18     11.06 o
  -3   4   5       23.71       18.29      2.04 o
  -2   4   5     1562.23     1678.55     28.46 o
  -1   4   5       13.65       10.84      2.20 o
   0   4   5        7.37        7.35      1.93 o
   1   4   5      964.73      961.96     19.39 o
   2   4   5      848.27      894.01     14.97 o
   3   4   5       65.87       47.55      1.97 o
   4   4   5     3762.99     3991.88     64.81 o
   5   4   5      686.10      754.25     16.77 o
   6   4   5        3.35       -2.22      2.22 o
   7   4   5       67.10       54.24      4.46 o
   8   4   5       42.22       44.24      5.67 o
   9   4   5      293.51      279.01     15.56 o
  10   4   5      177.31      172.38      8.58 o
  11   4   5      133.35      139.60      8.36 o
  12   4   5       45.50       74.76      8.81 o
 -11   5   5       88.71       92.00     11.51 o
 -10   5   5        1.80       -5.27      5.42 o
  -9   5   5       45.06       37.92      4.97 o
  -8   5   5        0.05       -2.81      2.81 o
  -7   5   5      246.97      215.01      8.43 o
  -6   5   5      157.86      138.39      6.65 o
  -5   5   5     1325.26     1174.38     24.99 o
  -4   5   5      106.39      106.03      5.50 o
  -3   5   5        2.34        7.33      1.32 o
  -2   5   5       40.52       49.53      3.42 o
  -1   5   5      234.97      260.51      9.51 o
   0   5   5        0.26        1.93      1.82 o
   1   5   5      634.42      685.02     15.19 o
   2   5   5     2146.82     2290.05     42.98 o
   3   5   5        5.07        2.89      1.94 o
   4   5   5       39.75       60.27      3.12 o
   5   5   5      598.03      624.28     14.82 o
   6   5   5      649.18      642.00     15.55 o
   7   5   5       28.48       26.51      3.68 o
   8   5   5      961.43      921.04     21.50 o
   9   5   5      171.42      170.97     11.32 o
  10   5   5       42.68       45.70      9.53 o
  11   5   5       70.62       80.26      7.00 o
  12   5   5        2.27        6.92      4.18 o
 -10   6   5       44.97       38.78      8.30 o
  -9   6   5        6.70        7.23      3.81 o
  -8   6   5        4.23       11.18      3.63 o
  -7   6   5        0.21       -2.64      2.69 o
  -6   6   5       29.24       28.69      4.84 o
  -5   6   5      447.82      416.87     11.78 o
  -4   6   5        6.74        2.40      1.86 o
  -3   6   5       46.02       48.62      3.27 o
  -2   6   5       58.64       70.38      3.88 o
  -1   6   5     1828.90     1920.06     36.91 o
   0   6   5        8.32        5.11      3.18 o
   1   6   5      491.95      488.63     11.73 o
   2   6   5      104.23      117.05      4.99 o
   3   6   5        0.41       -1.93      1.93 o
   4   6   5      296.23      324.05      6.50 o
   5   6   5       53.50       51.31      4.13 o
   6   6   5        0.98        2.59      2.74 o
   7   6   5      206.94      198.13      8.68 o
   8   6   5        7.82        3.82      3.18 o
   9   6   5        0.34       -3.71      3.71 o
  10   6   5        0.85       -4.20      4.20 o
  11   6   5        8.75        3.99     11.77 o
  12   6   5        1.26        0.42      4.08 o
 -10   7   5        6.44       11.32     11.09 o
  -9   7   5      203.50      196.95      9.53 o
  -8   7   5       21.38       19.96      4.40 o
  -7   7   5      163.61      141.33      7.49 o
  -6   7   5       17.86       20.20      3.79 o
  -5   7   5      716.11      674.87     16.62 o
  -4   7   5      308.40      310.16      9.69 o
  -3   7   5      254.67      198.42      7.28 o
  -2   7   5      261.25      244.20      7.98 o
  -1   7   5      487.88      491.52     12.31 o
   0   7   5       10.37       10.36      2.09 o
   1   7   5      663.78      692.21     15.69 o
   2   7   5       16.22       20.59      2.94 o
   3   7   5      135.52      165.87      6.46 o
   4   7   5       48.90       52.99      4.25 o
   5   7   5        0.08       -2.38      2.44 o
   6   7   5     1120.49     1068.88     23.78 o
   7   7   5        8.60        4.99      3.00 o
   8   7   5        1.34        0.92      3.09 o
   9   7   5        8.87        9.35      5.06 o
  10   7   5       95.61      114.26     12.45 o
  11   7   5      216.36      217.65     19.74 o
  12   7   5        5.90        5.29      6.26 o
 -10   8   5       17.24        4.81      8.33 o
  -9   8   5        0.19       -0.42      3.76 o
  -8   8   5        0.01       -2.71      3.97 o
  -7   8   5        4.44       -0.75      3.94 o
  -6   8   5        8.34       10.46      3.45 o
  -5   8   5       11.30       14.94      3.46 o
  -4   8   5      218.26      208.47      7.91 o
  -3   8   5        3.02        5.10      2.93 o
  -2   8   5       42.49       48.37      4.19 o
  -1   8   5      808.78      803.08     18.10 o
   0   8   5       35.65       34.80      2.81 o
   1   8   5     2661.26     2634.00     49.96 o
   2   8   5      223.36      224.93      7.76 o
   3   8   5       19.70       10.12      3.73 o
   4   8   5      108.02       86.92      5.24 o
   5   8   5     1606.32     1479.24     23.59 o
   6   8   5       46.54       36.78      4.21 o
   7   8   5       39.20       37.26      5.50 o
   8   8   5       33.95       38.01      7.38 o
   9   8   5        0.01       -3.20      3.41 o
  10   8   5        0.51        6.86      5.56 o
  11   8   5        2.77       -0.78      5.78 o
  12   8   5        0.30        4.30      6.82 o
  -9   9   5       24.41       19.23      5.28 o
  -8   9   5      142.06      148.49      8.70 o
  -7   9   5        0.59       -2.44      3.82 o
  -6   9   5       62.93       64.07      5.91 o
  -5   9   5       34.83       18.79      4.01 o
  -4   9   5       19.25        9.36      3.66 o
  -3   9   5       51.57       47.94      4.44 o
  -2   9   5      150.93      158.85      7.50 o
  -1   9   5      401.47      393.56     11.21 o
   0   9   5        0.01        0.61      2.72 o
   1   9   5        0.21       -2.41      2.41 o
   2   9   5       93.14       99.19      5.53 o
   3   9   5      214.78      210.77      8.20 o
   4   9   5      258.47      238.39      8.54 o
   5   9   5       85.82       75.38      5.53 o
   6   9   5        2.76        4.04      3.03 o
   7   9   5       94.09       82.14      6.23 o
   8   9   5        7.09        7.51      5.33 o
   9   9   5       18.88       20.02      4.53 o
  10   9   5       14.33       20.16      6.86 o
  11   9   5        1.67        6.48      6.37 o
  12   9   5        0.13       -1.85      8.27 o
  -8  10   5       92.97      124.20     15.38 o
  -7  10   5        0.18       -2.87      3.65 o
  -6  10   5       49.89       44.83      5.75 o
  -5  10   5        5.78       -0.14      3.31 o
  -4  10   5        0.81        4.56      3.26 o
  -3  10   5      310.87      299.90     40.65 o
  -2  10   5       99.42      100.32      7.87 o
  -1  10   5      260.32      253.75      9.06 o
   0  10   5       13.52       18.26      3.43 o
   1  10   5      430.87      395.81     11.43 o
   2  10   5       87.38       85.81      6.09 o
   3  10   5       37.73       31.78      5.31 o
   4  10   5      258.77      243.73      9.07 o
   5  10   5      657.64      590.63     15.73 o
   6  10   5       83.75       82.01      5.97 o
   7  10   5      226.02      191.05      9.15 o
   8  10   5        0.12       -3.31      3.31 o
   9  10   5       16.63       11.10      4.37 o
  10  10   5       36.27       32.00      8.39 o
  11  10   5       33.66       26.98     22.37 o
  -8  11   5        8.00        7.48      5.04 o
  -7  11   5       58.23       70.87      7.04 o
  -6  11   5       89.69       85.74      9.01 o
  -5  11   5        0.02       -0.30      3.42 o
  -4  11   5        3.73        1.66      3.41 o
  -3  11   5       17.06       12.68      3.86 o
  -2  11   5      264.66      260.90     13.66 o
  -1  11   5      713.33      676.84     24.33 o
   0  11   5       16.27       16.96      3.64 o
   1  11   5        1.03       -2.55      2.55 o
   2  11   5      132.51      142.68      6.87 o
   3  11   5       16.45        6.51      3.40 o
   4  11   5      151.98      119.70      6.59 o
   5  11   5      132.64      124.73      8.28 o
   6  11   5        1.54       -1.62      3.17 o
   7  11   5       40.71       31.34      4.80 o
   8  11   5       25.20       33.73      5.16 o
   9  11   5       73.76       77.86      7.21 o
  10  11   5       78.32       81.43     12.55 o
  11  11   5       40.74       53.74     16.53 o
  -7  12   5        6.29        3.75      4.69 o
  -6  12   5       19.96       22.44      5.15 o
  -5  12   5       23.73       13.46      4.40 o
  -4  12   5       74.42       46.75      5.72 o
  -3  12   5      119.10      125.92      7.69 o
  -2  12   5       24.27       23.83      4.40 o
  -1  12   5      823.60      810.62     28.58 o
   0  12   5       16.04       23.72      6.15 o
   1  12   5     1228.06     1245.51     39.38 o
   2  12   5      169.81      168.96     14.38 o
   3  12   5      183.37      192.44      8.65 o
   4  12   5        5.16        6.65      3.29 o
   5  12   5        1.14       -0.84      3.11 o
   6  12   5       35.53       35.43      4.99 o
   7  12   5       10.19        9.01      3.96 o
   8  12   5        0.49       -3.61      3.61 o
   9  12   5        0.16        0.63      4.43 o
  -6  13   5       89.26       87.20      8.01 o
  -5  13   5        2.62       -1.24      4.06 o
  -4  13   5        0.45       -3.41      3.41 o
  -3  13   5        8.22        3.47      3.83 o
  -2  13   5       87.45       83.90      6.72 o
  -1  13   5       72.17       62.82      5.97 o
   0  13   5        2.37        0.16      3.21 o
   1  13   5       24.40       10.74      3.85 o
   2  13   5        2.46        0.13      3.54 o
   3  13   5       22.30       12.12      3.98 o
   4  13   5       18.66        4.08      5.30 o
   5  13   5        0.03       -2.98      2.98 o
   6  13   5       37.66       48.10      8.24 o
   7  13   5        1.71        6.41     10.02 o
   8  13   5       16.64       11.67      7.78 o
   9  13   5       27.84       20.25      8.32 o
  -5  14   5       75.33       60.29      7.16 o
  -4  14   5        1.81        3.91      4.31 o
  -3  14   5        8.32        7.73      4.35 o
  -2  14   5       26.72       20.43      5.84 o
  -1  14   5       63.27       62.04      6.37 o
   0  14   5        0.09       -3.16      3.35 o
   1  14   5       43.35       41.79      8.31 o
   2  14   5       20.42       20.75      4.44 o
   3  14   5      215.96      223.96      9.88 o
   4  14   5      165.17      180.98      8.86 o
   5  14   5        3.01        1.40      3.37 o
   6  14   5      124.76      141.70     13.03 o
   7  14   5        3.24       -0.32      6.82 o
   8  14   5       84.09       87.82     12.07 o
   9  14   5        2.70        8.80      8.64 o
  -4  15   5        2.26        1.93      4.78 o
  -3  15   5        0.01        4.70      4.49 o
  -2  15   5       10.16       16.30      4.88 o
  -1  15   5        0.28       -0.08      4.61 o
   0  15   5        7.12        6.68      4.35 o
   1  15   5      136.22      135.86      8.61 o
   2  15   5       68.07       76.38      7.00 o
   3  15   5        5.19        5.90      4.00 o
   4  15   5        0.06       -2.31      3.66 o
   5  15   5        6.67        6.35      3.98 o
   6  15   5       43.06       31.88     11.18 o
   7  15   5       67.78       87.12     11.96 o
   8  15   5        9.19       10.93      8.66 o
  -2  16   5       53.97       55.63      9.07 o
  -1  16   5        0.99       -3.07      4.30 o
   0  16   5        8.28        8.15      4.81 o
   1  16   5        1.39       -0.50      4.15 o
   2  16   5       71.90       62.16      6.85 o
   3  16   5       13.56       12.81      5.84 o
   4  16   5        0.40        2.54      4.18 o
   5  16   5       32.49       20.78      8.40 o
   6  16   5       22.44       43.96      9.70 o
   7  16   5       24.32       37.02      9.91 o
   0  17   5        8.82        6.72      5.09 o
   1  17   5        2.36        8.02      5.10 o
   2  17   5        0.00       -3.58      4.20 o
   3  17   5       17.30       14.64      5.45 o
   4  17   5       26.36       25.45      5.82 o
   5  17   5       26.13       25.07      9.36 o
  -4 -17   6        0.18        0.08      6.45 o
  -3 -17   6       52.30       65.54      6.79 o
  -2 -17   6       96.23      100.81      6.61 o
  -1 -17   6       29.42       31.37      5.33 o
  -6 -16   6      128.43      113.69     18.87 o
  -5 -16   6        0.21       -1.23      4.45 o
  -4 -16   6        0.02       -2.89      3.26 o
  -3 -16   6       12.44       11.35      3.49 o
  -2 -16   6        1.57        4.91      3.25 o
  -1 -16   6       67.68       70.42      5.52 o
   0 -16   6        0.97        0.53      3.91 o
   1 -16   6        3.46        5.61      3.99 o
   2 -16   6      192.96      222.05      9.97 o
  -8 -15   6       22.66       20.83      8.81 o
  -7 -15   6       84.68       84.31      7.28 o
  -6 -15   6       74.40       82.64      6.89 o
  -5 -15   6        0.05       -4.58      4.58 o
  -4 -15   6        0.10        0.24      2.71 o
  -3 -15   6       15.37       17.23      3.90 o
  -2 -15   6       55.14       55.09      4.47 o
  -1 -15   6      189.07      187.64      7.20 o
   0 -15   6        6.34        5.55      3.14 o
   1 -15   6        0.72        0.17      3.47 o
   2 -15   6        0.06       -0.90      3.38 o
   3 -15   6        7.02        4.09      3.76 o
   4 -15   6       44.20       47.97      5.33 o
  -9 -14   6        3.58        5.45      4.99 o
  -8 -14   6        8.65        3.01      4.32 o
  -7 -14   6       11.01        5.84      4.48 o
  -6 -14   6       31.57       33.28      5.04 o
  -5 -14   6       14.58       18.10      4.37 o
  -4 -14   6       35.50       28.66      3.48 o
  -3 -14   6       12.30       12.18      2.94 o
  -2 -14   6      102.08       97.32      5.19 o
  -1 -14   6       58.81       64.60      5.77 o
   0 -14   6       23.29       23.26      3.69 o
   1 -14   6       19.89       22.54      3.90 o
   2 -14   6       34.21       33.94      4.35 o
   3 -14   6       19.65       11.84      4.04 o
   4 -14   6        0.11       -1.74      3.34 o
   5 -14   6       91.18       94.13      9.31 o
  -9 -13   6        4.06        2.59      4.75 o
  -8 -13   6       49.47       53.15      6.25 o
  -7 -13   6       64.34       61.99      6.17 o
  -6 -13   6       10.16       11.12      3.91 o
  -5 -13   6       41.26       45.32      4.64 o
  -4 -13   6        6.20        5.72      2.52 o
  -3 -13   6        9.26        9.95      2.70 o
  -2 -13   6        0.29       -1.33      2.21 o
  -1 -13   6       33.98       30.70      3.33 o
   0 -13   6       21.71       25.52      3.18 o
   1 -13   6        1.32        1.77      2.48 o
   2 -13   6        3.33        0.71      2.80 o
   3 -13   6       15.95       14.37      4.88 o
   4 -13   6       70.53       79.25      8.93 o
   5 -13   6        1.42        2.05      4.13 o
   6 -13   6       14.38       10.25      4.20 o
 -10 -12   6        0.00       -0.79      4.75 o
  -9 -12   6      138.10      143.59      9.00 o
  -8 -12   6      176.71      169.83      9.14 o
  -7 -12   6       55.73       50.97      7.46 o
  -6 -12   6        0.94       -3.74      3.74 o
  -5 -12   6       43.45       39.94      3.57 o
  -4 -12   6      186.67      198.22      6.53 o
  -3 -12   6       49.18       54.33      3.82 o
  -2 -12   6       78.41       72.18      4.23 o
  -1 -12   6      113.26      112.65      5.46 o
   0 -12   6      485.27      514.34     11.22 o
   1 -12   6        3.01        1.98      2.10 o
   2 -12   6        0.60        0.90      2.70 o
   3 -12   6        5.74        4.97      2.77 o
   4 -12   6      121.28      114.75      8.51 o
   5 -12   6       13.41       17.65      4.40 o
   6 -12   6       82.63       84.48      5.86 o
   7 -12   6       19.92       16.23      4.23 o
 -11 -11   6       65.26       77.41     18.09 o
 -10 -11   6       37.02       38.63      6.20 o
  -9 -11   6       31.12       42.20      5.84 o
  -8 -11   6       54.95       62.35      6.28 o
  -7 -11   6       32.28       29.70      4.83 o
  -6 -11   6       17.26       10.33      5.33 o
  -5 -11   6      239.82      227.04      7.73 o
  -4 -11   6       11.06        7.14      2.94 o
  -3 -11   6        7.03        1.90      1.98 o
  -2 -11   6        0.56        1.29      2.01 o
  -1 -11   6       58.65       49.97      3.43 o
   0 -11   6       11.65        8.29      2.26 o
   1 -11   6        3.81        2.36      1.99 o
   2 -11   6       21.93       30.22      3.10 o
   3 -11   6       32.10       30.66      3.19 o
   4 -11   6      216.21      218.10      7.78 o
   5 -11   6       10.76        7.58      2.86 o
   6 -11   6        0.08        0.55      3.07 o
   7 -11   6       16.94       20.10      4.05 o
   8 -11   6        3.40        4.10      4.05 o
 -11 -10   6        1.33        3.23      7.33 o
 -10 -10   6       31.00       32.04      7.20 o
  -9 -10   6      140.11      135.51     11.31 o
  -8 -10   6      253.19      243.54     14.09 o
  -7 -10   6        0.04       -3.01      3.01 o
  -6 -10   6      455.96      444.08     13.84 o
  -5 -10   6      685.63      688.96     17.55 o
  -4 -10   6       85.64       95.18      6.48 o
  -3 -10   6      817.50      721.89     13.75 o
  -2 -10   6      300.70      290.04      8.71 o
  -1 -10   6        6.08        4.58      1.94 o
   0 -10   6      118.96       97.83      3.29 o
   1 -10   6      109.45      114.39      5.97 o
   2 -10   6       65.15       54.39      2.51 o
   3 -10   6        0.20        1.15      1.97 o
   4 -10   6       20.36       17.70      4.58 o
   5 -10   6       31.10       29.79      3.39 o
   6 -10   6        1.05       -2.30      2.30 o
   7 -10   6        0.09       -2.06      3.18 o
   8 -10   6       34.50       30.82      4.95 o
 -11  -9   6        9.81       -0.82      7.69 o
 -10  -9   6       68.43       90.59     11.34 o
  -9  -9   6       20.69       15.81      6.90 o
  -8  -9   6      133.05      130.47      9.43 o
  -7  -9   6      254.17      253.35      9.88 o
  -6  -9   6      780.64      783.52     19.04 o
  -5  -9   6      552.36      532.11     16.59 o
  -4  -9   6      671.05      648.27     13.99 o
  -3  -9   6       97.51      104.37      6.00 o
  -2  -9   6      397.75      386.00      7.90 o
  -1  -9   6        4.20       11.67      1.69 o
   0  -9   6      113.51      103.82      3.46 o
   1  -9   6       46.00       43.67      2.19 o
   2  -9   6      188.96      178.10      4.08 o
   3  -9   6      157.19      148.05      4.22 o
   4  -9   6       75.21       68.81      3.66 o
   5  -9   6       18.83       22.24      2.64 o
   6  -9   6        2.93        1.02      2.25 o
   7  -9   6       42.51       37.79      3.68 o
   8  -9   6       50.62       51.24      4.36 o
   9  -9   6       31.64       35.52      4.41 o
 -12  -8   6       10.48        3.89     10.50 o
 -11  -8   6        8.22       10.25      7.42 o
 -10  -8   6       90.06       91.38     11.45 o
  -9  -8   6       20.21       25.92      7.43 o
  -8  -8   6       57.09       41.96      7.77 o
  -7  -8   6      195.26      202.54     16.05 o
  -6  -8   6       29.39       29.48      4.01 o
  -5  -8   6        7.41        6.16      2.16 o
  -4  -8   6       64.52       71.05      3.39 o
  -3  -8   6      431.00      394.86      6.43 o
  -2  -8   6       26.08       30.46      1.83 o
  -1  -8   6      100.03       88.54      2.97 o
   0  -8   6       17.75       20.42      1.92 o
   1  -8   6       17.60       21.48      1.54 o
   2  -8   6      351.14      347.38      7.01 o
   3  -8   6      175.38      146.55      3.76 o
   4  -8   6       17.51       10.40      2.65 o
   5  -8   6     1076.55     1043.64     18.69 o
   6  -8   6       69.64       71.05      4.04 o
   7  -8   6        0.03       -0.42      2.15 o
   8  -8   6       40.73       39.34      3.85 o
   9  -8   6       41.40       40.65      4.25 o
 -11  -7   6      142.25      139.11     13.56 o
 -10  -7   6       27.82       30.82     12.35 o
  -9  -7   6       59.49       69.17      9.46 o
  -8  -7   6      133.02      124.33      7.02 o
  -7  -7   6      133.15      142.11      8.65 o
  -6  -7   6       72.07       70.01      4.87 o
  -5  -7   6       56.88       50.03      3.73 o
  -4  -7   6       39.98       41.12      2.49 o
  -3  -7   6      183.57      200.57      4.66 o
  -2  -7   6      238.75      273.41      4.96 o
  -1  -7   6       13.44       15.17      1.56 o
   0  -7   6      125.12      121.71      3.24 o
   1  -7   6      251.02      248.20      4.53 o
   2  -7   6       46.44       48.02      1.92 o
   3  -7   6      757.66      725.32     12.76 o
   4  -7   6      411.92      407.75      7.11 o
   5  -7   6       46.59       47.55      2.87 o
   6  -7   6      318.97      335.89      8.80 o
   7  -7   6       21.60       18.77      2.91 o
   8  -7   6       23.98       23.93      4.16 o
   9  -7   6       27.63       29.46      3.87 o
  10  -7   6        0.17        4.73      3.22 o
 -11  -6   6      170.33      167.96     14.82 o
 -10  -6   6       15.80       15.56      6.58 o
  -9  -6   6       94.84       80.61      6.46 o
  -8  -6   6      321.29      307.41     10.78 o
  -7  -6   6        9.61        5.42      3.02 o
  -6  -6   6       74.78       68.46      5.36 o
  -5  -6   6     1225.10     1214.43     27.64 o
  -4  -6   6       84.64       81.21      3.14 o
  -3  -6   6       47.01       48.84      2.50 o
  -2  -6   6      733.63      738.77     11.39 o
  -1  -6   6      246.47      271.45      5.08 o
   0  -6   6     1557.40     1578.82     21.04 o
   1  -6   6      656.67      686.71      9.05 o
   2  -6   6      258.70      272.32      7.00 o
   3  -6   6        0.79        2.68      1.16 o
   4  -6   6      242.82      246.04      5.85 o
   5  -6   6      364.84      340.88      6.50 o
   6  -6   6      378.59      377.67      8.78 o
   7  -6   6      231.10      215.59      6.64 o
   8  -6   6       96.29       82.71      4.62 o
   9  -6   6       11.84       11.29      2.93 o
  10  -6   6       15.29       17.98      3.57 o
 -11  -5   6        6.60       10.52      7.00 o
 -10  -5   6       49.69       55.98      6.09 o
  -9  -5   6      103.28      107.69      7.02 o
  -8  -5   6       14.35       13.78      3.52 o
  -7  -5   6       75.02       69.60      5.05 o
  -6  -5   6      789.40      788.98     15.79 o
  -5  -5   6        0.00       -0.35      2.49 o
  -4  -5   6       16.57       23.08      2.26 o
  -3  -5   6      558.00      556.55     10.00 o
  -2  -5   6      412.38      433.97      8.36 o
  -1  -5   6       29.49       44.02      1.92 o
   0  -5   6       10.45       10.36      1.05 o
   1  -5   6       40.43       46.47      3.67 o
   2  -5   6      727.21      713.95     13.18 o
   3  -5   6      272.52      261.53      4.38 o
   4  -5   6      302.58      308.55      5.62 o
   5  -5   6       50.65       50.19      2.66 o
   6  -5   6       80.03       86.60      5.31 o
   7  -5   6      257.44      239.45      6.92 o
   8  -5   6      153.47      144.18      5.71 o
   9  -5   6       30.38       34.22      3.63 o
  10  -5   6       13.83       10.97      3.21 o
  11  -5   6       27.53       31.82      5.73 o
 -11  -4   6        3.73        7.67      4.62 o
 -10  -4   6      136.46      140.13      9.09 o
  -9  -4   6       81.58       77.04      6.24 o
  -8  -4   6       67.64       59.24      5.17 o
  -7  -4   6       58.87       46.93      4.55 o
  -6  -4   6     1001.45      986.36     22.33 o
  -5  -4   6     1329.83     1383.60     24.67 o
  -4  -4   6       89.88      105.05      3.82 o
  -3  -4   6      326.94      324.66      6.35 o
  -2  -4   6       42.27       53.05      2.50 o
  -1  -4   6     2238.18     2359.11     30.07 o
   0  -4   6      395.64      450.35      6.28 o
   1  -4   6     1832.24     1831.00     24.31 o
   2  -4   6       64.75       66.37      3.16 o
   3  -4   6      673.52      652.88      9.05 o
   4  -4   6       58.35       64.87      2.31 o
   5  -4   6      319.57      313.24      6.25 o
   6  -4   6       83.93       77.51      4.82 o
   7  -4   6       23.11       26.14      2.73 o
   8  -4   6       12.25       12.11      2.57 o
   9  -4   6       37.64       47.14      3.89 o
  10  -4   6       61.19       78.66      6.97 o
  11  -4   6        3.98        5.81      3.90 o
 -12  -3   6      104.67      129.88     22.76 o
 -11  -3   6       46.90       51.18      8.86 o
 -10  -3   6      107.30      106.29      7.42 o
  -9  -3   6      635.11      650.45     28.02 o
  -8  -3   6       44.67       40.56      4.68 o
  -7  -3   6      341.69      335.66     10.62 o
  -6  -3   6      108.10      104.39      5.63 o
  -5  -3   6      183.46      191.07      8.09 o
  -4  -3   6      137.49      157.44      4.73 o
  -3  -3   6     2618.36     2787.88     41.78 o
  -2  -3   6       42.16       38.12      2.51 o
  -1  -3   6      363.05      377.73      6.33 o
   0  -3   6      863.79      944.34     13.81 o
   1  -3   6     1838.35     1914.06     23.36 o
   2  -3   6       69.86       71.79      1.75 o
   3  -3   6       86.64       86.37      2.98 o
   4  -3   6        3.72        4.88      1.17 o
   5  -3   6      534.75      515.25     11.78 o
   6  -3   6       28.00       35.74      2.39 o
   7  -3   6       83.10       81.80      3.98 o
   8  -3   6      248.16      246.22      8.43 o
   9  -3   6        4.16        2.89      2.58 o
  10  -3   6      185.36      190.56      8.65 o
  11  -3   6        3.54        6.37      4.11 o
 -12  -2   6       30.55       24.17      8.28 o
 -11  -2   6      121.64      132.54     12.30 o
 -10  -2   6        2.22        2.20      3.70 o
  -9  -2   6      122.83      113.87      7.10 o
  -8  -2   6        0.40        1.79      2.97 o
  -7  -2   6       64.24       67.05      5.01 o
  -6  -2   6      139.75      131.78      6.32 o
  -5  -2   6      252.25      293.20      8.80 o
  -4  -2   6     1195.46     1156.09     23.49 o
  -3  -2   6      523.54      530.86     11.98 o
  -2  -2   6       63.26       66.17      2.31 o
  -1  -2   6     2980.50     3163.20     37.61 o
   0  -2   6     2834.09     2916.36     32.88 o
   1  -2   6      688.13      703.12      9.85 o
   2  -2   6      407.91      414.12      6.35 o
   3  -2   6     2628.99     2689.78     34.36 o
   4  -2   6      176.53      172.78      4.10 o
   5  -2   6     1686.15     1697.66     24.77 o
   6  -2   6      449.63      440.26      9.35 o
   7  -2   6      121.01      117.24      8.67 o
   8  -2   6      129.88      132.41      7.23 o
   9  -2   6       59.23       55.71      5.92 o
  10  -2   6       11.46        9.69      4.97 o
  11  -2   6      377.61      430.02     14.01 o
  12  -2   6        0.03       -1.18      4.22 o
 -12  -1   6       99.87      130.85     30.05 o
 -11  -1   6        8.22       10.81      7.20 o
 -10  -1   6        1.77        3.55      3.85 o
  -9  -1   6       18.39       19.21      4.20 o
  -8  -1   6      241.19      258.26     11.01 o
  -7  -1   6      987.12      991.17     22.49 o
  -6  -1   6      301.68      294.29     14.21 o
  -5  -1   6        0.66        1.09      2.36 o
  -4  -1   6      195.66      213.54     10.46 o
  -3  -1   6      746.57      827.45     11.88 o
  -2  -1   6     1947.69     2187.72     30.34 o
  -1  -1   6     1454.33     1468.30     17.84 o
   0  -1   6     1412.61     1484.56     17.32 o
   1  -1   6     1807.28     1932.93     22.13 o
   2  -1   6      422.08      420.81      5.65 o
   3  -1   6      203.06      244.29      3.98 o
   4  -1   6      464.51      489.80      8.59 o
   5  -1   6      108.40      107.93      3.24 o
   6  -1   6      407.04      409.03      9.96 o
   7  -1   6        2.27        0.48      2.10 o
   8  -1   6       52.49       55.94      4.63 o
   9  -1   6        1.83        5.18      3.95 o
  10  -1   6       38.85       43.84      5.00 o
  11  -1   6       29.87       22.51      4.54 o
  12  -1   6      223.22      268.22     14.79 o
 -12   0   6       10.24        1.77      6.91 o
 -11   0   6        0.68       -5.25      5.25 o
 -10   0   6        8.10        9.67      5.70 o
  -9   0   6        2.91       -0.59      3.48 o
  -8   0   6        2.49        1.28      3.31 o
  -7   0   6       74.60       76.96      3.27 o
  -6   0   6       94.52       81.90      5.19 o
  -5   0   6        1.10        0.42      2.23 o
  -4   0   6       64.03       71.71      2.84 o
  -3   0   6        3.01        7.58      1.20 o
  -2   0   6       34.92       45.92      2.75 o
  -1   0   6       71.21       52.91      1.67 o
   0   0   6     6548.85     6497.58     71.65 o
   1   0   6      412.11      400.31      5.93 o
   2   0   6     2507.13     2731.45     32.76 o
   3   0   6     1463.23     1549.53     23.73 o
   4   0   6     1080.45     1025.22     15.44 o
   5   0   6      491.10      526.76     10.77 o
   6   0   6      234.55      229.38      5.17 o
   7   0   6      179.71      173.94      6.96 o
   8   0   6       93.09       73.46      5.03 o
   9   0   6      207.96      180.68      7.97 o
  10   0   6        7.48        3.09      3.26 o
  11   0   6        0.23        0.62      3.44 o
  12   0   6       55.87       55.07      6.52 o
 -12   1   6        6.01        5.19      7.27 o
 -11   1   6        1.53       -2.37      5.23 o
 -10   1   6       24.66       26.37      6.82 o
  -9   1   6      459.10      446.61     13.97 o
  -8   1   6      748.67      727.55     14.36 o
  -7   1   6       34.62       32.99      2.72 o
  -6   1   6     1677.33     1675.08     26.48 o
  -5   1   6      381.64      372.55     10.48 o
  -4   1   6      216.62      219.90      7.20 o
  -3   1   6       50.67       59.54      4.06 o
  -2   1   6     3180.11     3409.85     59.83 o
  -1   1   6        1.09       -0.80      0.80 o
   0   1   6        3.37        1.30      0.81 o
   1   1   6       13.27        9.67      0.94 o
   2   1   6      193.26      213.17      3.58 o
   3   1   6       87.87       84.23      2.70 o
   4   1   6      337.21      368.63      7.46 o
   5   1   6        1.92        5.09      1.54 o
   6   1   6       19.10       17.75      2.08 o
   7   1   6     1027.16     1015.45     22.26 o
   8   1   6       63.43       75.86      5.17 o
   9   1   6      267.16      269.61      9.87 o
  10   1   6       56.85       65.20      7.74 o
  11   1   6        3.64        6.22      3.77 o
  12   1   6       43.37       56.98      6.48 o
 -11   2   6       40.33       16.76      7.36 o
 -10   2   6       50.30       67.60      9.30 o
  -9   2   6       15.03        6.50      3.03 o
  -8   2   6       47.07       45.93      3.57 o
  -7   2   6      974.62      948.59     25.22 o
  -6   2   6     2779.66     2662.77     51.38 o
  -5   2   6      224.65      202.36      9.80 o
  -4   2   6      945.47      919.42     22.72 o
  -3   2   6      136.84      149.98      5.67 o
  -2   2   6      342.36      411.20     13.84 o
  -1   2   6      209.39      200.15      3.88 o
   0   2   6     1426.49     1506.85     17.69 o
   1   2   6       79.12       64.58      1.85 o
   2   2   6     3284.92     3516.13     41.80 o
   3   2   6      151.00      181.43      4.19 o
   4   2   6      143.66      152.07      5.72 o
   5   2   6        1.18        1.09      1.38 o
   6   2   6      108.03      106.35      3.71 o
   7   2   6      514.37      509.46     10.75 o
   8   2   6       84.76       82.62      8.45 o
   9   2   6      157.96      150.79      7.60 o
  10   2   6       10.59       10.92      3.55 o
  11   2   6        0.48        0.45      3.57 o
  12   2   6      174.65      187.59     14.65 o
 -11   3   6       37.90       44.53     15.27 o
 -10   3   6        2.85       -4.56      5.22 o
  -9   3   6        1.34        3.73      3.09 o
  -8   3   6      289.97      263.03      7.77 o
  -7   3   6      768.96      760.24     18.69 o
  -6   3   6     1594.38     1554.70     32.14 o
  -5   3   6     1005.37      998.22     21.90 o
  -4   3   6      454.65      475.67     12.07 o
  -3   3   6      196.91      175.73      6.21 o
  -2   3   6      556.98      560.87     12.87 o
  -1   3   6      160.01      155.24      5.37 o
   0   3   6      372.08      401.50      7.84 o
   1   3   6      265.15      276.51      4.86 o
   2   3   6      387.73      437.22      5.98 o
   3   3   6      189.57      212.60      4.74 o
   4   3   6       81.82       96.14      3.52 o
   5   3   6        9.04        7.22      2.02 o
   6   3   6        8.21        5.00      2.94 o
   7   3   6      181.73      163.19      6.72 o
   8   3   6      254.95      268.76      9.64 o
   9   3   6      460.84      467.50     13.82 o
  10   3   6      133.74      123.72      7.50 o
  11   3   6       87.84      115.40      7.80 o
  12   3   6      120.19      128.86      8.75 o
 -11   4   6       11.09       10.59      6.80 o
 -10   4   6      290.01      316.57     17.61 o
  -9   4   6       25.07       24.67      4.23 o
  -8   4   6       16.00       11.23      3.45 o
  -7   4   6       40.65       37.56      7.07 o
  -6   4   6      355.84      345.29     11.13 o
  -5   4   6       47.56       36.10      4.04 o
  -4   4   6      241.70      268.47      8.66 o
  -3   4   6      322.60      323.77      9.25 o
  -2   4   6      364.69      354.65      9.42 o
  -1   4   6       35.54       44.83      3.26 o
   0   4   6     1784.01     1865.04     35.43 o
   1   4   6        0.18        0.71      0.86 o
   2   4   6      284.80      297.14      8.09 o
   3   4   6        3.22        6.39      1.20 o
   4   4   6     1559.51     1568.57     27.25 o
   5   4   6     1616.27     1585.28     31.44 o
   6   4   6     1891.54     1883.69     37.08 o
   7   4   6      199.37      205.49      7.80 o
   8   4   6      292.80      286.40     29.95 o
   9   4   6       42.27       42.96      6.00 o
  10   4   6       27.65       15.22      4.18 o
  11   4   6        4.66        0.07      3.52 o
  12   4   6        0.21        1.51      4.27 o
 -11   5   6        4.74       -4.42      8.36 o
 -10   5   6        0.23       -5.50      5.50 o
  -9   5   6       34.62       33.51      4.85 o
  -8   5   6       78.45       89.65      6.17 o
  -7   5   6       25.52       20.00      3.37 o
  -6   5   6        2.58        8.24      3.56 o
  -5   5   6        4.19        3.54      3.09 o
  -4   5   6      339.93      310.72     11.08 o
  -3   5   6       69.16       72.03      3.32 o
  -2   5   6      212.88      226.65      7.33 o
  -1   5   6        5.13        8.20      2.30 o
   0   5   6      555.17      641.08     14.43 o
   1   5   6        9.43       13.41      3.73 o
   2   5   6      204.57      194.00      6.54 o
   3   5   6      796.61      821.28     17.81 o
   4   5   6      229.10      262.60      5.74 o
   5   5   6      368.45      390.49      9.24 o
   6   5   6     2043.60     2060.58     40.60 o
   7   5   6      110.90      102.70      5.86 o
   8   5   6      592.92      571.54     19.96 o
   9   5   6      174.14      188.72     12.08 o
  10   5   6       14.33       10.38      4.21 o
  11   5   6        2.35       -3.38      3.69 o
  12   5   6       47.34       34.22      5.84 o
 -10   6   6       14.72       19.38      7.15 o
  -9   6   6        0.01       -1.19      3.40 o
  -8   6   6       14.22       10.34      3.78 o
  -7   6   6       50.91       48.92      5.06 o
  -6   6   6        1.97        1.53      3.22 o
  -5   6   6       92.04       92.82      6.61 o
  -4   6   6      257.52      234.62      6.41 o
  -3   6   6       15.93       11.35      1.92 o
  -2   6   6       58.94       40.14      5.27 o
  -1   6   6      194.80      181.13      6.64 o
   0   6   6       91.22      109.50      5.06 o
   1   6   6       89.96       79.05      4.36 o
   2   6   6      127.02      140.56      5.73 o
   3   6   6       26.01       25.84      3.28 o
   4   6   6      311.53      326.38      6.71 o
   5   6   6      185.18      213.14      6.36 o
   6   6   6     3145.01     3104.18     59.14 o
   7   6   6     1014.10     1045.01     23.60 o
   8   6   6       39.87       34.15      4.49 o
   9   6   6        7.26        6.47      5.18 o
  10   6   6      138.91      148.20     28.98 o
  11   6   6       11.80       14.17      4.43 o
  12   6   6       47.57       47.99      8.76 o
 -10   7   6        0.38       -4.59      6.31 o
  -9   7   6        3.09       -3.55      3.55 o
  -8   7   6       72.75       68.95      8.03 o
  -7   7   6       44.72       60.42      6.67 o
  -6   7   6       23.15       22.23      7.10 o
  -5   7   6      523.97      462.10     13.14 o
  -4   7   6       89.81       53.75      4.56 o
  -3   7   6      250.22      217.24      8.96 o
  -2   7   6        2.18        1.12      2.48 o
  -1   7   6      579.57      556.10     13.72 o
   0   7   6      176.27      194.93      4.76 o
   1   7   6      524.98      476.81     12.22 o
   2   7   6       49.87       32.47      3.43 o
   3   7   6        6.73       13.22      3.71 o
   4   7   6      333.90      299.11      9.42 o
   5   7   6      327.24      318.15      8.43 o
   6   7   6      460.65      440.92     12.59 o
   7   7   6       18.17       15.70      3.63 o
   8   7   6      136.31      138.60      7.72 o
   9   7   6        1.42        6.63      5.01 o
  10   7   6      191.26      192.71     14.59 o
  11   7   6        6.58       19.35      7.21 o
  12   7   6        2.89       -0.46      4.43 o
  -9   8   6       13.54        0.20      4.69 o
  -8   8   6       65.06       67.30      6.47 o
  -7   8   6       79.63       92.66      7.77 o
  -6   8   6       18.38       21.01      4.08 o
  -5   8   6        0.16        4.43      4.39 o
  -4   8   6      312.32      300.26     11.17 o
  -3   8   6     1128.50     1076.01     23.73 o
  -2   8   6      186.48      199.89      8.65 o
  -1   8   6      157.84      153.20     10.28 o
   0   8   6     1190.60     1152.51     21.80 o
   1   8   6       88.34       80.87      6.23 o
   2   8   6       51.11       35.19      3.75 o
   3   8   6        0.03        3.89      2.59 o
   4   8   6      548.69      516.20     13.70 o
   5   8   6      147.66      139.54      8.34 o
   6   8   6       86.81       83.80      5.59 o
   7   8   6       13.81       10.87      4.55 o
   8   8   6       10.83       13.90      3.96 o
   9   8   6        0.36        0.66      4.73 o
  10   8   6        0.49        2.26      5.50 o
  11   8   6      183.15      211.76     15.10 o
  12   8   6       39.17       26.97      8.02 o
  -9   9   6        2.27       -4.46      4.46 o
  -8   9   6       14.63       11.80      5.05 o
  -7   9   6        1.75        6.05      6.96 o
  -6   9   6       72.35       75.68      6.39 o
  -5   9   6       78.84       70.34      5.89 o
  -4   9   6       29.31       19.67      5.48 o
  -3   9   6      108.83      103.70      8.73 o
  -2   9   6        0.03       -1.50      2.50 o
  -1   9   6      118.83       98.01      6.54 o
   0   9   6      545.13      540.23     13.99 o
   1   9   6       65.45       51.84      4.47 o
   2   9   6      111.09      126.22      7.10 o
   3   9   6      995.04      842.84     22.18 o
   4   9   6      295.36      246.30      8.89 o
   5   9   6       51.18       30.73      4.25 o
   6   9   6       40.74       56.15      5.13 o
   7   9   6        0.09        0.53      3.54 o
   8   9   6       61.26       68.45      6.15 o
   9   9   6       27.67       48.50      8.05 o
  10   9   6      268.55      337.48     21.30 o
  11   9   6       45.22       36.04     12.55 o
  -8  10   6        6.81        9.74      4.62 o
  -7  10   6        9.71        9.08      5.73 o
  -6  10   6       75.15       71.43      6.48 o
  -5  10   6       90.11       94.30      6.87 o
  -4  10   6       30.36       25.93      6.37 o
  -3  10   6       19.88       17.72      5.46 o
  -2  10   6        0.63        1.29      2.88 o
  -1  10   6       19.61       17.94      3.60 o
   0  10   6      192.40      187.48      7.83 o
   1  10   6      149.14      148.00      6.88 o
   2  10   6       69.91       78.52      5.42 o
   3  10   6       95.44       91.05      5.59 o
   4  10   6       20.08       19.17      4.78 o
   5  10   6      439.43      426.91     12.94 o
   6  10   6       39.87       44.44      5.06 o
   7  10   6        9.78       24.11      4.46 o
   8  10   6        3.41        6.82      3.80 o
   9  10   6       29.70       49.53      8.28 o
  10  10   6       40.76       32.80      7.97 o
  11  10   6        0.60       -1.33      6.12 o
  -8  11   6       24.00        8.17     10.11 o
  -7  11   6      111.59      149.76      9.38 o
  -6  11   6       46.25       47.75      6.13 o
  -5  11   6       24.74       33.79      5.26 o
  -4  11   6       13.15        9.46      4.01 o
  -3  11   6       60.33       72.48      8.46 o
  -2  11   6       46.83       46.09      7.21 o
  -1  11   6        9.43        6.20      4.95 o
   0  11   6        7.83        6.49      3.10 o
   1  11   6       28.98       35.82      4.29 o
   2  11   6        0.01        1.35      2.99 o
   3  11   6      237.25      227.02      8.91 o
   4  11   6        3.32        5.23      3.18 o
   5  11   6       97.05       83.49      6.12 o
   6  11   6       46.58       56.19      5.58 o
   7  11   6      142.02      171.36      8.89 o
   8  11   6        2.58        3.50      3.71 o
   9  11   6       24.58       35.57     14.30 o
  10  11   6       45.36       58.00     13.52 o
  11  11   6        6.88       10.02      7.61 o
  -7  12   6       87.94      111.44      8.84 o
  -6  12   6       15.30       26.31      9.35 o
  -5  12   6      128.68      114.12      8.47 o
  -4  12   6       10.21        5.20      3.76 o
  -3  12   6        4.17        6.44      3.87 o
  -2  12   6       44.43       47.82     10.41 o
  -1  12   6        9.78       18.28      6.19 o
   0  12   6     1068.67     1051.15     34.99 o
   1  12   6       21.64       15.55      5.83 o
   2  12   6       45.44       43.34      5.76 o
   3  12   6      122.90      123.88      7.07 o
   4  12   6        0.73        0.01      3.20 o
   5  12   6        1.42        2.59      4.83 o
   6  12   6       19.41       19.50      4.40 o
   7  12   6        0.11       -1.47      3.50 o
   8  12   6       75.35       95.71      7.69 o
   9  12   6       28.96       17.24      7.12 o
  -6  13   6      107.34      118.78      9.21 o
  -5  13   6      124.24      144.00      9.46 o
  -4  13   6      141.48      173.01      9.74 o
  -3  13   6       23.48       18.29      4.67 o
  -2  13   6      319.46      366.31     18.78 o
  -1  13   6       15.95       10.25      4.11 o
   0  13   6       14.99       29.59      6.84 o
   1  13   6        7.40       14.00      5.94 o
   2  13   6      158.75      146.42     11.62 o
   3  13   6        3.57        8.12      5.56 o
   4  13   6        1.24        0.31      4.93 o
   5  13   6       22.77       17.06      6.58 o
   6  13   6       57.23       54.88     16.92 o
   7  13   6        1.49        1.84      6.39 o
   8  13   6       40.70       35.41      9.11 o
  -5  14   6       78.37       83.68      8.31 o
  -4  14   6       20.85       34.86      5.98 o
  -3  14   6       41.08       46.06      6.47 o
  -2  14   6       31.70       27.09      5.44 o
  -1  14   6       34.94       36.60      5.47 o
   0  14   6        3.61       -3.30      3.30 o
   1  14   6       14.55       16.92      4.66 o
   2  14   6      220.76      225.79     10.26 o
   3  14   6       25.74       31.54      5.04 o
   4  14   6       38.14       34.63      6.63 o
   5  14   6      143.78      151.33      8.41 o
   6  14   6        1.11        0.24      9.73 o
   7  14   6      147.88      188.77     32.48 o
   8  14   6       29.08       29.43      9.24 o
  -4  15   6        1.83        0.22      4.92 o
  -3  15   6       72.48       83.76      8.14 o
  -2  15   6       12.98       12.60      4.83 o
  -1  15   6        2.91       10.38      4.73 o
   0  15   6      101.19      100.41      7.95 o
   1  15   6        9.42       10.41      4.36 o
   2  15   6       75.03       87.93      9.49 o
   3  15   6        8.95        2.93      4.15 o
   4  15   6       59.91       62.98      6.70 o
   5  15   6       26.54       31.81      5.48 o
   6  15   6       11.89       20.52      8.04 o
   7  15   6        0.32        3.69      8.06 o
   8  15   6       12.61        7.29      8.85 o
  -2  16   6       12.48        4.49      5.22 o
  -1  16   6       23.66       23.58      5.79 o
   0  16   6        0.01        2.11      4.39 o
   1  16   6       35.21       32.82      6.09 o
   2  16   6        1.20        1.37      4.45 o
   3  16   6       56.32       57.08      6.72 o
   4  16   6       13.44       13.21      5.11 o
   5  16   6        9.66       12.03      7.71 o
   6  16   6       37.52       43.10      9.68 o
   1  17   6       18.33       18.53      6.56 o
   2  17   6        5.46        4.75      5.23 o
   3  17   6       13.99        5.28      7.16 o
   4  17   6        3.15        3.37      5.14 o
  -6 -16   7       21.79       24.19      6.26 o
  -5 -16   7        1.91        2.55      4.16 o
  -4 -16   7       53.83       62.61      6.17 o
  -3 -16   7        1.00       -0.82      3.05 o
  -2 -16   7        1.20        2.24      3.25 o
  -1 -16   7       31.98       40.26      4.49 o
   0 -16   7       45.32       33.70      5.04 o
   1 -16   7        0.05        1.68      3.90 o
  -7 -15   7       12.24       12.15      4.87 o
  -6 -15   7       15.73       20.35      4.97 o
  -5 -15   7        3.43        4.43      3.94 o
  -4 -15   7       18.79       21.32      3.85 o
  -3 -15   7        0.00       -1.46      2.77 o
  -2 -15   7      236.93      244.94      8.24 o
  -1 -15   7      226.33      240.01      8.13 o
   0 -15   7       18.97       18.14      3.75 o
   1 -15   7      190.37      227.81      9.36 o
   2 -15   7        3.62        2.61      3.49 o
   3 -15   7       40.20       42.90      4.84 o
  -8 -14   7        1.52        2.59      4.79 o
  -7 -14   7        0.14        1.41      4.11 o
  -6 -14   7        2.20       -1.36      3.73 o
  -5 -14   7       11.26       26.23      4.69 o
  -4 -14   7      112.69      110.11      5.60 o
  -3 -14   7        4.24        1.27      2.64 o
  -2 -14   7        0.36       -0.46      2.57 o
  -1 -14   7        7.05        0.22      2.65 o
   0 -14   7       24.70       30.87      3.63 o
   1 -14   7      210.02      227.68      8.06 o
   2 -14   7       31.48       29.24      4.07 o
   3 -14   7        0.39        2.56      3.13 o
   4 -14   7       76.60       82.48      9.69 o
   5 -14   7       49.09       51.92      4.99 o
  -9 -13   7        0.26       -0.17      4.69 o
  -8 -13   7      148.52      140.64      8.84 o
  -7 -13   7       33.11       40.99      5.54 o
  -6 -13   7       92.97       99.91      7.01 o
  -5 -13   7        7.98        6.24      3.53 o
  -4 -13   7       16.05       17.45      3.15 o
  -3 -13   7       89.16       98.53      5.07 o
  -2 -13   7       12.75       12.48      2.79 o
  -1 -13   7       10.33        6.87      2.99 o
   0 -13   7       15.02       14.26      2.81 o
   1 -13   7        3.47       -0.45      2.40 o
   2 -13   7       34.69       34.77      4.32 o
   3 -13   7       19.13       22.59      3.56 o
   4 -13   7       12.27       12.71      3.37 o
   5 -13   7       77.55       75.80      5.16 o
   6 -13   7       41.20       45.74      4.82 o
 -10 -12   7        2.28        1.46      5.26 o
  -9 -12   7        3.55        0.36      4.28 o
  -8 -12   7        9.01       18.93      5.74 o
  -7 -12   7       88.70       85.41      6.88 o
  -6 -12   7       54.52       47.19      5.30 o
  -5 -12   7        4.99        0.13      3.25 o
  -4 -12   7       51.55       47.02      4.72 o
  -3 -12   7      173.90      184.05     10.32 o
  -2 -12   7      126.25      132.45      5.87 o
  -1 -12   7       16.55       12.50      2.98 o
   0 -12   7        4.79        3.42      2.20 o
   1 -12   7      192.37      197.51      9.12 o
   2 -12   7       37.17       28.11      7.19 o
   3 -12   7       14.47       15.03      2.89 o
   4 -12   7       50.96       43.14      5.37 o
   5 -12   7       18.53       13.89      3.21 o
   6 -12   7       23.67       22.42      5.28 o
   7 -12   7      191.67      245.38     16.06 o
 -10 -11   7       38.09       25.88      5.99 o
  -9 -11   7        2.21        2.27      4.31 o
  -8 -11   7       12.92       12.02      4.53 o
  -7 -11   7       32.04       34.64      5.03 o
  -6 -11   7      164.66      167.00      8.22 o
  -5 -11   7       87.08       82.08      5.86 o
  -4 -11   7      235.67      223.12      6.92 o
  -3 -11   7      122.35      112.25      4.91 o
  -2 -11   7        9.59        8.70      2.36 o
  -1 -11   7       74.28       84.10      4.28 o
   0 -11   7       15.43        7.66      2.42 o
   1 -11   7        3.57        2.21      2.05 o
   2 -11   7       75.46       84.94      5.00 o
   3 -11   7       11.70        9.18      2.62 o
   4 -11   7       22.81       24.91      3.48 o
   5 -11   7      100.33      108.97      6.02 o
   6 -11   7        3.18       -2.04      2.92 o
   7 -11   7        0.60        4.40      3.29 o
 -11 -10   7       14.92        4.19      6.96 o
 -10 -10   7       51.44       52.78      8.38 o
  -9 -10   7        7.28        8.47      4.38 o
  -8 -10   7       56.10       72.79     11.52 o
  -7 -10   7      123.73      126.05      8.00 o
  -6 -10   7       17.23       17.42      4.00 o
  -5 -10   7      646.98      605.33     16.65 o
  -4 -10   7      186.32      172.96      9.15 o
  -3 -10   7        7.88        7.87      2.24 o
  -2 -10   7      920.78      875.88     16.06 o
  -1 -10   7      275.90      257.63      6.87 o
   0 -10   7       30.80       33.51      2.48 o
   1 -10   7       59.23       70.52      2.68 o
   2 -10   7        2.47        4.45      1.41 o
   3 -10   7      188.29      204.17      8.39 o
   4 -10   7        3.40       10.50      3.09 o
   5 -10   7        0.53        2.04      2.32 o
   6 -10   7       75.44       88.77      5.51 o
   7 -10   7       40.21       31.15      3.77 o
   8 -10   7       22.84       14.99      6.26 o
 -11  -9   7       65.68       80.70     12.14 o
 -10  -9   7       32.43       36.42     10.41 o
  -9  -9   7        1.64        8.49      6.39 o
  -8  -9   7       61.96       68.38      7.66 o
  -7  -9   7       12.86        8.10      4.69 o
  -6  -9   7       19.49       27.18      4.21 o
  -5  -9   7      353.53      354.11     10.99 o
  -4  -9   7      347.94      319.28     11.23 o
  -3  -9   7      223.62      207.09      6.21 o
  -2  -9   7      320.90      341.17      7.41 o
  -1  -9   7       65.47       71.59      2.89 o
   0  -9   7        8.45        9.28      1.70 o
   1  -9   7      633.30      594.32      9.44 o
   2  -9   7      417.33      423.70     10.33 o
   3  -9   7      240.09      225.62      8.54 o
   4  -9   7      425.04      414.91      9.74 o
   5  -9   7        3.39        1.61      1.98 o
   6  -9   7      128.06      135.71      5.49 o
   7  -9   7       11.76        9.47      2.84 o
   8  -9   7      212.89      229.13      7.90 o
   9  -9   7        1.28        0.44      3.24 o
 -11  -8   7        0.71       -6.96      6.96 o
 -10  -8   7       95.07      112.75     12.35 o
  -9  -8   7      160.78      187.32     26.55 o
  -8  -8   7       10.57       11.10      5.74 o
  -7  -8   7      205.12      193.47     10.43 o
  -6  -8   7      379.31      360.82     13.98 o
  -5  -8   7      102.06      104.89      6.03 o
  -4  -8   7       10.72        6.47      2.89 o
  -3  -8   7      197.46      207.02      5.96 o
  -2  -8   7     1911.66     1831.09     26.89 o
  -1  -8   7       94.97       78.19      2.87 o
   0  -8   7       21.39       24.53      2.97 o
   1  -8   7       10.10        3.71      1.61 o
   2  -8   7      984.05      981.91     13.39 o
   3  -8   7      229.23      206.48      4.86 o
   4  -8   7       82.72       76.45      3.02 o
   5  -8   7      136.59      116.08      4.52 o
   6  -8   7      129.35      127.64      6.85 o
   7  -8   7        1.33        1.78      2.41 o
   8  -8   7      175.83      195.81      7.81 o
   9  -8   7        2.59        0.86      2.91 o
 -11  -7   7      313.56      332.20     20.41 o
 -10  -7   7      280.73      270.68     22.56 o
  -9  -7   7        3.32        0.83      5.59 o
  -8  -7   7        9.04       -4.87      4.87 o
  -7  -7   7      479.68      463.43     22.76 o
  -6  -7   7      163.57      178.47      6.71 o
  -5  -7   7      367.37      381.50      8.89 o
  -4  -7   7        4.03        5.43      1.94 o
  -3  -7   7       40.26       43.50      2.33 o
  -2  -7   7      432.98      484.69      7.97 o
  -1  -7   7      326.62      328.79      6.08 o
   0  -7   7        0.45        1.12      1.09 o
   1  -7   7       38.37       38.29      1.76 o
   2  -7   7      697.32      658.15     13.26 o
   3  -7   7      202.21      178.42      6.69 o
   4  -7   7      786.96      747.61     13.08 o
   5  -7   7      289.99      266.12      7.44 o
   6  -7   7       19.27       21.03      2.77 o
   7  -7   7       15.20       16.50      2.74 o
   8  -7   7        1.56        1.09      2.55 o
   9  -7   7        1.44        3.61      2.93 o
  10  -7   7        1.99        1.72      3.20 o
 -11  -6   7        0.00       -4.13      6.56 o
 -10  -6   7       18.07        8.04     14.59 o
  -9  -6   7       24.18       18.52     11.67 o
  -8  -6   7        0.16       -1.74      3.40 o
  -7  -6   7      151.96      138.57      6.93 o
  -6  -6   7      289.97      286.71      9.43 o
  -5  -6   7      587.04      571.57     13.43 o
  -4  -6   7        8.29        6.96      1.78 o
  -3  -6   7      546.26      567.83      9.90 o
  -2  -6   7       61.62       65.57      2.52 o
  -1  -6   7      339.87      379.06      6.60 o
   0  -6   7      252.54      264.69      4.92 o
   1  -6   7        8.53        5.81      1.04 o
   2  -6   7      344.09      344.56      8.26 o
   3  -6   7      364.58      329.81      8.34 o
   4  -6   7      264.98      263.96      5.03 o
   5  -6   7     1488.95     1481.66     20.97 o
   6  -6   7        0.00       -0.74      1.83 o
   7  -6   7       52.80       54.54      4.38 o
   8  -6   7       43.11       46.98      3.80 o
   9  -6   7       35.51       33.32      4.34 o
  10  -6   7       88.62       92.59      6.19 o
 -11  -5   7        0.01       -6.39      6.39 o
 -10  -5   7       33.18       17.13     19.65 o
  -9  -5   7       23.57       16.17      4.27 o
  -8  -5   7      199.33      210.46      9.01 o
  -7  -5   7      246.43      236.50      8.99 o
  -6  -5   7       14.61       16.69      3.33 o
  -5  -5   7       90.55       91.40      5.02 o
  -4  -5   7      210.57      228.51      5.68 o
  -3  -5   7       46.54       41.58      2.40 o
  -2  -5   7      112.27      123.05      3.40 o
  -1  -5   7      450.65      485.25      8.84 o
   0  -5   7      227.61      228.33      4.15 o
   1  -5   7       18.80       22.63      1.11 o
   2  -5   7        8.16        8.49      1.91 o
   3  -5   7       12.10       17.09      1.51 o
   4  -5   7       61.15       57.89      3.57 o
   5  -5   7       64.27       61.70      2.72 o
   6  -5   7        0.22       -0.57      1.77 o
   7  -5   7       10.52       11.27      2.37 o
   8  -5   7      162.00      166.59      6.12 o
   9  -5   7       43.58       49.55      4.88 o
  10  -5   7        0.44       -3.10      3.10 o
  11  -5   7       63.98       83.79      7.33 o
 -11  -4   7       36.69       36.04      8.83 o
 -10  -4   7       14.24       15.94      4.57 o
  -9  -4   7      180.69      211.72      9.50 o
  -8  -4   7      312.99      289.75     10.49 o
  -7  -4   7        0.83       -1.10      2.68 o
  -6  -4   7       12.13       15.49      3.29 o
  -5  -4   7       13.51       15.90      3.00 o
  -4  -4   7      283.19      310.22      7.20 o
  -3  -4   7       23.04       25.34      2.03 o
  -2  -4   7     1120.25     1179.86     17.39 o
  -1  -4   7     6545.43     6879.83     91.40 o
   0  -4   7        3.61        0.41      0.99 o
   1  -4   7     7496.92     7831.05     91.62 o
   2  -4   7        0.18       -0.65      0.65 o
   3  -4   7      794.59      781.07     10.22 o
   4  -4   7      131.45      132.56      3.35 o
   5  -4   7       43.70       42.30      2.25 o
   6  -4   7      322.95      345.13      8.14 o
   7  -4   7        0.64       -1.13      1.81 o
   8  -4   7       19.06       14.90      3.04 o
   9  -4   7      211.08      218.65      8.10 o
  10  -4   7        7.21       13.51      4.06 o
  11  -4   7       19.58       16.45      4.62 o
 -11  -3   7        7.89       12.68      7.78 o
 -10  -3   7      111.91      114.70      7.84 o
  -9  -3   7       47.37       58.62      5.87 o
  -8  -3   7       23.53       21.34      4.11 o
  -7  -3   7      108.79       95.35      5.81 o
  -6  -3   7       14.80       16.28      3.68 o
  -5  -3   7       34.58       37.26      3.63 o
  -4  -3   7        0.00        1.40      1.82 o
  -3  -3   7      148.29      151.48      4.39 o
  -2  -3   7      366.65      418.08      7.97 o
  -1  -3   7     1880.93     1962.86     25.61 o
   0  -3   7       48.73       56.29      1.96 o
   1  -3   7      416.82      418.90      6.50 o
   2  -3   7      167.76      177.92      4.36 o
   3  -3   7        7.13       10.25      1.16 o
   4  -3   7      753.04      735.66     11.73 o
   5  -3   7      773.54      766.30     12.57 o
   6  -3   7      399.35      355.25      9.08 o
   7  -3   7      537.54      512.08     12.04 o
   8  -3   7       40.48       33.29      3.92 o
   9  -3   7       76.42       77.45      7.68 o
  10  -3   7       18.84       13.81      3.83 o
  11  -3   7       90.10       89.46      6.91 o
 -12  -2   7       38.52       32.45      9.00 o
 -11  -2   7       25.00       24.45      7.52 o
 -10  -2   7      100.58      115.52      7.90 o
  -9  -2   7       11.04        9.86      3.97 o
  -8  -2   7      354.72      347.36     12.30 o
  -7  -2   7      157.11      165.92      7.45 o
  -6  -2   7        0.15        3.23      2.73 o
  -5  -2   7       45.73       52.58      4.12 o
  -4  -2   7       94.03      109.40      5.05 o
  -3  -2   7       21.85       15.62      2.12 o
  -2  -2   7      386.39      440.80      7.18 o
  -1  -2   7      411.10      431.01      6.88 o
   0  -2   7      184.26      193.75      3.49 o
   1  -2   7     2606.57     2730.80     34.73 o
   2  -2   7       83.67      102.49      2.57 o
   3  -2   7       84.07       78.95      2.69 o
   4  -2   7      295.41      298.98      6.29 o
   5  -2   7       82.88       79.92      3.21 o
   6  -2   7        3.29        3.02      2.79 o
   7  -2   7        0.38       -0.11      2.16 o
   8  -2   7       37.01       33.70      3.92 o
   9  -2   7      180.37      188.79      8.24 o
  10  -2   7      118.85      107.31      6.84 o
  11  -2   7      248.53      262.73     10.89 o
 -12  -1   7       87.92      109.69     12.65 o
 -11  -1   7       35.70       33.67      8.13 o
 -10  -1   7        2.22       -0.51      3.67 o
  -9  -1   7      143.69      141.29      7.90 o
  -8  -1   7       38.14       33.91      4.42 o
  -7  -1   7     1278.75     1229.74     26.89 o
  -6  -1   7       42.87       52.25      4.61 o
  -5  -1   7       65.04       56.44      3.74 o
  -4  -1   7       33.65       34.51      4.81 o
  -3  -1   7      724.96      786.69     12.47 o
  -2  -1   7      539.83      549.62      9.09 o
  -1  -1   7      625.93      700.39      9.03 o
   0  -1   7        3.90        4.37      1.06 o
   1  -1   7      764.42      833.59     10.91 o
   2  -1   7       30.69       42.10      1.65 o
   3  -1   7       50.29       58.50      1.76 o
   4  -1   7        4.25        3.94      1.18 o
   5  -1   7       20.52       18.05      2.26 o
   6  -1   7       57.79       62.20      4.19 o
   7  -1   7      494.20      451.29     12.22 o
   8  -1   7      384.48      369.34     11.18 o
   9  -1   7        1.30       -1.91      2.54 o
  10  -1   7       17.05       19.81      4.09 o
  11  -1   7       39.83       36.34      5.33 o
  12  -1   7       43.63       45.77      6.21 o
 -12   0   7       36.20       35.71      9.26 o
 -11   0   7        0.56        5.60      6.39 o
 -10   0   7        1.95       11.46      5.95 o
  -9   0   7       70.47       65.09      5.98 o
  -8   0   7       19.20       19.93      5.59 o
  -7   0   7       61.82       64.74      5.26 o
  -6   0   7       69.34       77.26      4.26 o
  -5   0   7        0.48        1.32      1.14 o
  -4   0   7      740.62      797.29     17.22 o
  -3   0   7      618.80      714.09     12.02 o
  -2   0   7      345.91      368.12      6.55 o
  -1   0   7      924.49      946.47     11.16 o
   0   0   7       59.91       56.24      1.78 o
   1   0   7     1109.76     1156.51     15.61 o
   2   0   7      352.71      340.37      5.33 o
   3   0   7       49.82       48.06      1.82 o
   4   0   7       51.17       58.94      2.40 o
   5   0   7      453.42      468.53     10.04 o
   6   0   7       36.80       31.03      2.85 o
   7   0   7       70.22       61.05      4.54 o
   8   0   7      730.68      710.63     17.52 o
   9   0   7       24.46       17.48      3.82 o
  10   0   7       23.35       20.30      4.18 o
  11   0   7        9.56        5.52      3.93 o
  12   0   7        8.81        9.47      4.93 o
 -11   1   7        0.08       -4.66      6.03 o
 -10   1   7      178.94      188.68     15.37 o
  -9   1   7        6.14        7.87      3.85 o
  -8   1   7       43.68       54.01      5.30 o
  -7   1   7      449.73      460.79     13.30 o
  -6   1   7      107.97      105.73      5.96 o
  -5   1   7      191.49      192.87      7.36 o
  -4   1   7      259.00      283.98      8.68 o
  -3   1   7       44.32       33.05      3.55 o
  -2   1   7       19.61       26.76      1.73 o
  -1   1   7        8.59        6.71      1.13 o
   0   1   7        1.65        1.97      0.90 o
   1   1   7       81.14       68.61      2.13 o
   2   1   7      413.82      449.75      7.37 o
   3   1   7     1298.44     1480.59     19.79 o
   4   1   7       24.67       29.76      2.52 o
   5   1   7       11.24       13.79      1.95 o
   6   1   7      106.42      104.41      6.66 o
   7   1   7      616.22      621.82     15.49 o
   8   1   7       69.09       69.88      5.15 o
   9   1   7        3.78        4.35      3.17 o
  10   1   7        2.04        5.62      3.71 o
  11   1   7       76.23       84.79      6.96 o
  12   1   7      138.76      152.28      9.33 o
 -11   2   7        2.28       -0.11      6.54 o
 -10   2   7        4.24       10.99      6.31 o
  -9   2   7      138.62      143.88     11.45 o
  -8   2   7      150.27      156.45      7.95 o
  -7   2   7        0.54       -2.75      2.75 o
  -6   2   7       62.05       54.13      4.78 o
  -5   2   7      197.62      184.16      7.30 o
  -4   2   7        0.03       -2.84      3.09 o
  -3   2   7       97.18       75.21      6.30 o
  -2   2   7      219.62      239.67      4.95 o
  -1   2   7      963.88     1035.93     16.00 o
   0   2   7       27.30       29.03      1.44 o
   1   2   7      467.46      526.71      7.19 o
   2   2   7        9.76        8.18      1.04 o
   3   2   7      413.20      470.58      7.81 o
   4   2   7      736.41      793.29     12.01 o
   5   2   7      314.17      300.79      6.15 o
   6   2   7      169.74      181.19      4.90 o
   7   2   7      869.02      811.29     19.02 o
   8   2   7      955.18      919.82     21.46 o
   9   2   7       47.95       46.97      4.87 o
  10   2   7       32.54       28.69      4.55 o
  11   2   7       55.74       52.77      5.96 o
  12   2   7       58.19       76.71      9.51 o
 -11   3   7        0.18       -7.21      8.07 o
 -10   3   7        2.49        1.85      5.51 o
  -9   3   7      117.41      117.12      6.79 o
  -8   3   7      341.09      324.56     11.42 o
  -7   3   7      164.61      151.38      7.51 o
  -6   3   7      730.80      716.78     20.16 o
  -5   3   7      108.02      101.44      5.72 o
  -4   3   7       58.28       60.29      4.40 o
  -3   3   7      505.70      561.34     13.54 o
  -2   3   7      138.63      149.31      4.23 o
  -1   3   7      803.95      900.28     14.79 o
   0   3   7        5.95        2.17      1.22 o
   1   3   7      226.95      223.02      4.33 o
   2   3   7      422.13      445.44      6.70 o
   3   3   7      140.55      147.46      4.00 o
   4   3   7      104.00      125.87      4.27 o
   5   3   7      305.95      308.48      7.40 o
   6   3   7       77.55       79.68      4.26 o
   7   3   7      828.79      792.06     16.63 o
   8   3   7      291.75      293.17     10.19 o
   9   3   7       14.72       17.60      3.76 o
  10   3   7       32.75       30.17      5.58 o
  11   3   7       22.44       22.97      4.91 o
  12   3   7      133.10      140.62      9.55 o
 -11   4   7        4.13        4.87      6.87 o
 -10   4   7       30.38       20.69      7.81 o
  -9   4   7      111.01      111.01     10.46 o
  -8   4   7        6.89        2.97      4.56 o
  -7   4   7      136.37      130.02      7.13 o
  -6   4   7       57.84       73.62      5.51 o
  -5   4   7        0.08       -1.07      2.89 o
  -4   4   7      220.65      211.97      9.00 o
  -3   4   7        8.61        7.78      2.76 o
  -2   4   7      205.24      208.38      5.20 o
  -1   4   7      598.65      677.31     15.18 o
   0   4   7        4.55        2.94      2.55 o
   1   4   7     1999.54     2149.26     32.12 o
   2   4   7       71.41       78.45      3.51 o
   3   4   7       73.47      111.11      3.32 o
   4   4   7        3.45        7.16      1.99 o
   5   4   7        6.58        4.74      2.42 o
   6   4   7      443.03      449.22     12.10 o
   7   4   7      872.37      849.19     19.54 o
   8   4   7       29.73       24.32      4.08 o
   9   4   7        4.23        4.56      4.91 o
  10   4   7       12.26       11.13      3.91 o
  11   4   7       47.37       38.17      5.62 o
  12   4   7      214.20      250.90     11.89 o
 -10   5   7       18.36       23.28      7.62 o
  -9   5   7       10.15       10.25      3.89 o
  -8   5   7        2.97        7.30      3.30 o
  -7   5   7        0.18        2.82      3.20 o
  -6   5   7        8.91       12.29      3.60 o
  -5   5   7       12.61       17.30      4.24 o
  -4   5   7        9.33       12.33      3.68 o
  -3   5   7       31.78       27.37      3.55 o
  -2   5   7      371.82      363.57     10.15 o
  -1   5   7      270.97      273.17      9.44 o
   0   5   7        2.60        1.23      2.15 o
   1   5   7      304.69      303.87      6.02 o
   2   5   7      383.69      385.03     10.20 o
   3   5   7       97.62      105.29      5.11 o
   4   5   7        8.30        8.24      1.99 o
   5   5   7      894.38      817.45     16.10 o
   6   5   7      328.87      325.05     10.17 o
   7   5   7       83.54       83.83      5.51 o
   8   5   7       39.64       49.32      6.84 o
   9   5   7       74.05       76.55     14.30 o
  10   5   7        5.64        3.44      3.69 o
  11   5   7       10.20        1.46      3.84 o
  12   5   7       86.60       94.43      8.48 o
 -10   6   7        0.53       -0.48      6.42 o
  -9   6   7       27.08       21.90      6.63 o
  -8   6   7       23.64       20.51      4.89 o
  -7   6   7        0.45        1.54      4.46 o
  -6   6   7        0.00        1.51      3.78 o
  -5   6   7        4.26        6.22      3.15 o
  -4   6   7       56.03       69.00      8.09 o
  -3   6   7       11.69       21.90      2.81 o
  -2   6   7      129.97      118.15      7.13 o
  -1   6   7      185.41      165.77      6.60 o
   0   6   7        9.06        9.44      2.62 o
   1   6   7        2.25        0.88      2.18 o
   2   6   7      344.98      364.38     10.89 o
   3   6   7      112.22       97.37      5.07 o
   4   6   7      402.77      397.71     11.10 o
   5   6   7        0.04       -0.80      1.98 o
   6   6   7      716.58      702.62     17.20 o
   7   6   7      442.36      444.30     12.90 o
   8   6   7      611.07      616.57     34.33 o
   9   6   7       11.84       13.23     16.14 o
  10   6   7       61.95       56.41      8.58 o
  11   6   7        9.46       14.03      4.71 o
  12   6   7        0.07        3.65      4.71 o
 -10   7   7       38.63       46.58      9.83 o
  -9   7   7        5.35       -4.35      4.47 o
  -8   7   7       63.00       49.04      6.67 o
  -7   7   7        2.29       -2.97      2.97 o
  -6   7   7        1.82        1.71      4.67 o
  -5   7   7        4.69        3.90      3.07 o
  -4   7   7      653.74      650.49     16.41 o
  -3   7   7       35.31       37.43      4.33 o
  -2   7   7      120.50      105.10      5.68 o
  -1   7   7       34.42       38.91      3.97 o
   0   7   7       54.76       53.01      4.12 o
   1   7   7      165.82      151.83      6.36 o
   2   7   7      193.67      186.40      7.19 o
   3   7   7        2.14        4.58      2.71 o
   4   7   7        6.90       17.16      3.41 o
   5   7   7        6.03        6.96      3.06 o
   6   7   7       97.00       89.19      5.76 o
   7   7   7       16.43        9.43      3.37 o
   8   7   7      147.02      147.04     10.84 o
   9   7   7       69.28       77.70      8.93 o
  10   7   7       13.31       11.34      6.05 o
  11   7   7        0.00       -2.47      5.62 o
  12   7   7        6.87        6.10      5.12 o
  -9   8   7       69.10       73.82      7.80 o
  -8   8   7       75.73       92.55      7.36 o
  -7   8   7       14.06        9.75      6.06 o
  -6   8   7       14.14        9.46      5.07 o
  -5   8   7       47.78       58.09      7.73 o
  -4   8   7      145.72      120.36      6.59 o
  -3   8   7      236.36      249.25     10.55 o
  -2   8   7        0.90        2.31      2.90 o
  -1   8   7        6.72        5.61      3.06 o
   0   8   7        0.58        0.63      1.88 o
   1   8   7       34.88       37.49      4.74 o
   2   8   7      321.83      285.92      9.32 o
   3   8   7       35.40       25.88      5.39 o
   4   8   7        7.28       15.02      3.28 o
   5   8   7      188.22      189.52      7.92 o
   6   8   7        2.92        3.71      2.86 o
   7   8   7       22.50       18.37      4.08 o
   8   8   7        2.76        2.49      4.58 o
   9   8   7       71.16       69.63      8.85 o
  10   8   7        1.81       -1.31      5.15 o
  11   8   7        2.82        0.72      6.32 o
  -9   9   7       25.92       27.49      5.94 o
  -8   9   7       55.20       55.47      8.06 o
  -7   9   7       85.33       97.97      8.62 o
  -6   9   7        5.25        5.56      3.60 o
  -5   9   7        0.07       -1.65      8.85 o
  -4   9   7        0.56        3.70      5.18 o
  -3   9   7        0.58       -2.16      2.88 o
  -2   9   7      164.07      162.13      7.36 o
  -1   9   7      112.09      107.79      6.00 o
   0   9   7       32.62       37.12      4.25 o
   1   9   7      108.19      100.76      9.32 o
   2   9   7       20.37       19.48      3.56 o
   3   9   7       79.16       78.43      5.34 o
   4   9   7      872.26      839.48     20.03 o
   5   9   7        3.84        8.12      3.09 o
   6   9   7        0.50        0.46      3.07 o
   7   9   7        1.20        1.09      3.35 o
   8   9   7        1.75       -0.92      4.71 o
   9   9   7      107.85      123.35     12.84 o
  10   9   7        6.76        4.86      7.00 o
  11   9   7        1.39        0.92      6.53 o
  -8  10   7       23.51       29.39      5.73 o
  -7  10   7      110.87      117.42      8.30 o
  -6  10   7        1.81        5.34      3.78 o
  -5  10   7       76.61       69.12      6.45 o
  -4  10   7        0.03        1.01      4.85 o
  -3  10   7       81.24      100.39      9.25 o
  -2  10   7        3.67        3.04      3.20 o
  -1  10   7       67.57       63.15      5.24 o
   0  10   7        2.52       -0.52      2.73 o
   1  10   7       10.35       19.36      3.71 o
   2  10   7      189.22      184.07     12.79 o
   3  10   7      266.40      240.39      9.10 o
   4  10   7       90.23       78.36      8.28 o
   5  10   7       13.05        3.97      3.18 o
   6  10   7        0.16       -1.11      3.08 o
   7  10   7       13.04       21.09      4.51 o
   8  10   7       63.00       68.69      6.94 o
   9  10   7       20.04       15.49      6.81 o
  10  10   7        0.25        4.95      9.14 o
  11  10   7       32.02       57.83     10.18 o
  -7  11   7       19.65       23.87      5.46 o
  -6  11   7      149.59      145.57      9.06 o
  -5  11   7       72.51       65.41      7.33 o
  -4  11   7       39.28       41.81      7.84 o
  -3  11   7        1.28        1.70      5.74 o
  -2  11   7       33.32       33.34      9.43 o
  -1  11   7      111.85       99.75     13.03 o
   0  11   7       16.54       19.44      3.98 o
   1  11   7      399.76      370.04     11.79 o
   2  11   7       19.82       18.68      3.84 o
   3  11   7       30.75       25.59      4.22 o
   4  11   7        1.40        2.09      3.24 o
   5  11   7       80.14       74.83      6.27 o
   6  11   7        0.69        1.61      4.58 o
   7  11   7       28.86       32.51      5.12 o
   8  11   7        7.07        5.04      4.20 o
   9  11   7        4.17        7.06      6.81 o
  10  11   7        4.97        5.91      6.80 o
  -6  12   7        0.11       -3.67      4.20 o
  -5  12   7       26.85       19.37      5.10 o
  -4  12   7       61.52       58.75      6.47 o
  -3  12   7        0.14       -1.96      5.74 o
  -2  12   7       21.36       20.33      6.17 o
  -1  12   7      108.93      107.14     14.20 o
   0  12   7        5.34       17.87      5.97 o
   1  12   7      153.35      159.81     19.65 o
   2  12   7       16.80       10.77      3.75 o
   3  12   7        0.43       -2.77      2.77 o
   4  12   7       11.84        4.11      3.53 o
   5  12   7        9.33       20.47      4.34 o
   6  12   7        6.81        5.31      3.80 o
   7  12   7       69.65       74.08      6.85 o
   8  12   7       36.29       51.77      8.93 o
   9  12   7       97.67       86.64     11.14 o
  10  12   7       84.89       84.67     11.63 o
  -6  13   7       79.81       95.70     17.31 o
  -5  13   7       17.06       34.71      6.00 o
  -4  13   7       17.20       17.21      5.32 o
  -3  13   7      281.96      303.84     14.06 o
  -2  13   7       67.80       81.72      7.20 o
  -1  13   7       59.24       54.64      8.47 o
   0  13   7        9.06        5.64      5.23 o
   1  13   7       26.92       33.26      7.10 o
   2  13   7        1.27       -5.15      5.15 o
   3  13   7       28.17       21.66      7.39 o
   4  13   7       37.86       49.13      8.47 o
   5  13   7        7.49        6.74      5.87 o
   6  13   7        2.21       -5.79      5.84 o
   7  13   7       20.14       25.67      7.97 o
   8  13   7       94.72      110.34     12.72 o
  -4  14   7        0.63       -0.86      4.78 o
  -3  14   7       14.70       20.44      5.19 o
  -2  14   7       29.13       28.04      5.48 o
  -1  14   7       14.10       14.46      5.65 o
   0  14   7       25.81       20.07      6.27 o
   1  14   7       60.40       67.31     10.02 o
   2  14   7       22.77       13.28      6.56 o
   3  14   7       46.19       41.28      8.42 o
   4  14   7       63.32       58.91      9.46 o
   5  14   7        7.28       24.73      7.76 o
   6  14   7       76.90      103.58     11.93 o
   7  14   7       63.21       93.08     27.13 o
  -3  15   7        3.93        2.65      5.07 o
  -2  15   7        4.06        3.33      4.45 o
  -1  15   7        2.65        2.81      4.39 o
   0  15   7       18.20       18.55      6.99 o
   1  15   7        3.18        1.12      4.44 o
   2  15   7        4.01        4.38      4.51 o
   3  15   7        5.57       16.20      4.90 o
   4  15   7       71.80       75.78      7.41 o
   5  15   7        0.48        5.54      4.52 o
   6  15   7        2.40        0.27     13.42 o
   7  15   7       89.60       92.39     12.44 o
  -1  16   7        0.01       -0.76      4.63 o
   0  16   7        6.99        6.28      4.79 o
   1  16   7        0.16        1.74      4.75 o
   2  16   7        9.67       10.39      4.98 o
   3  16   7       20.92       22.29      5.51 o
   4  16   7       62.43       61.48      7.25 o
   5  16   7        1.89       -3.46      5.27 o
   6  16   7      192.11      232.13     17.98 o
  -5 -16   8      259.94      280.98     11.73 o
  -4 -16   8        8.63        6.69      4.47 o
  -3 -16   8      221.01      262.97     10.02 o
  -2 -16   8        2.05       -1.58      3.18 o
  -1 -16   8      118.79      138.71      7.46 o
   0 -16   8        0.93       -0.23      3.51 o
   1 -16   8        9.22        5.99      4.07 o
  -7 -15   8        5.90        1.44      5.27 o
  -6 -15   8       53.49       65.21      6.81 o
  -5 -15   8        2.31       -3.38      3.94 o
  -4 -15   8       10.13        8.84      3.79 o
  -3 -15   8        0.22        2.09      3.01 o
  -2 -15   8       67.30       65.67      5.92 o
  -1 -15   8       34.64       31.88      4.08 o
   0 -15   8       13.44       13.78      3.35 o
   1 -15   8        5.82        9.54      3.73 o
   2 -15   8        3.54        3.44      3.42 o
   3 -15   8        9.02       12.16      3.65 o
  -8 -14   8       51.85       59.32      7.23 o
  -7 -14   8        5.21        9.41      4.77 o
  -6 -14   8        4.74        7.10      4.27 o
  -5 -14   8      145.28      155.86      8.51 o
  -4 -14   8       53.40       48.19      4.42 o
  -3 -14   8      112.99      117.78      5.88 o
  -2 -14   8       15.33       15.53      3.29 o
  -1 -14   8       67.67       79.13      4.92 o
   0 -14   8      175.89      183.17      6.97 o
   1 -14   8       51.99       55.79      5.97 o
   2 -14   8        8.54        5.98      3.20 o
   3 -14   8       69.78       73.78      4.89 o
   4 -14   8       74.28       80.85     14.78 o
  -9 -13   8        6.25        2.35      5.03 o
  -8 -13   8       82.88       56.88      6.75 o
  -7 -13   8        3.46        2.19      4.07 o
  -6 -13   8       89.04       93.71      7.15 o
  -5 -13   8        0.21        1.48      3.42 o
  -4 -13   8       17.00       22.46      3.97 o
  -3 -13   8       58.80       51.57      4.15 o
  -2 -13   8       72.71       78.87      4.73 o
  -1 -13   8      172.99      181.78      6.58 o
   0 -13   8      303.70      298.96      8.45 o
   1 -13   8       52.48       54.78      4.68 o
   2 -13   8        1.93        1.84      3.03 o
   3 -13   8        3.18        2.17      2.62 o
   4 -13   8        0.00        1.81      3.38 o
   5 -13   8        5.93        0.36      6.62 o
  -9 -12   8        3.80        7.78      4.82 o
  -8 -12   8        0.91       -2.07      4.27 o
  -7 -12   8       37.88       31.29      5.22 o
  -6 -12   8      115.18      136.25      7.96 o
  -5 -12   8       11.17       16.26      3.82 o
  -4 -12   8      114.46      103.81      5.77 o
  -3 -12   8       14.67       17.26      2.99 o
  -2 -12   8       34.36       32.97      3.43 o
  -1 -12   8        6.74        3.91      2.33 o
   0 -12   8       27.24       38.82      3.35 o
   1 -12   8       83.65       85.78      4.30 o
   2 -12   8       13.60       14.15      2.56 o
   3 -12   8       10.07        7.84      2.59 o
   4 -12   8      118.66      123.31      7.12 o
   5 -12   8       40.54       42.73      3.93 o
   6 -12   8        4.32        9.15      3.12 o
 -10 -11   8        4.76       -1.59      4.75 o
  -9 -11   8        5.32        3.61      4.41 o
  -8 -11   8      235.03      252.00     11.27 o
  -7 -11   8       11.07        8.97      4.08 o
  -6 -11   8      148.79      133.24      8.39 o
  -5 -11   8       69.98       75.37      6.79 o
  -4 -11   8      287.00      261.73      9.50 o
  -3 -11   8        3.89        4.31      2.29 o
  -2 -11   8       19.94       19.74      2.83 o
  -1 -11   8      119.14      119.02      4.99 o
   0 -11   8       10.01        8.85      2.30 o
   1 -11   8        4.72        1.50      1.96 o
   2 -11   8       37.44       32.47      3.25 o
   3 -11   8      137.47      134.28      5.45 o
   4 -11   8        7.79        4.30      2.36 o
   5 -11   8       20.86       25.85      3.05 o
   6 -11   8       79.01       80.86      5.59 o
   7 -11   8       13.35       10.91      5.17 o
 -10 -10   8        4.97        7.58      5.16 o
  -9 -10   8        1.71       -0.56      4.07 o
  -8 -10   8       75.32       67.97      6.53 o
  -7 -10   8      302.85      327.71     11.80 o
  -6 -10   8        0.54        2.73      3.33 o
  -5 -10   8        0.00        0.23      3.44 o
  -4 -10   8        4.47        6.49      3.00 o
  -3 -10   8        0.54        0.18      2.34 o
  -2 -10   8        7.87        7.60      2.25 o
  -1 -10   8       32.28       33.39      2.94 o
   0 -10   8       24.86       26.51      2.63 o
   1 -10   8      338.47      344.75      7.17 o
   2 -10   8       47.75       48.98      3.19 o
   3 -10   8      198.55      194.66     19.95 o
   4 -10   8        3.78       -0.19      1.71 o
   5 -10   8        2.15        0.77      2.00 o
   6 -10   8       45.56       48.82      5.99 o
   7 -10   8        1.89       -0.86      2.68 o
   8 -10   8       28.47       26.25      4.95 o
 -11  -9   8       13.91       11.30      8.39 o
 -10  -9   8       20.97       26.59      8.56 o
  -9  -9   8       21.16       25.05      6.69 o
  -8  -9   8       78.96       72.03      6.65 o
  -7  -9   8      225.22      236.39     10.74 o
  -6  -9   8       12.55        8.57      3.56 o
  -5  -9   8      213.34      207.77      8.55 o
  -4  -9   8       47.97       41.22      4.47 o
  -3  -9   8      209.83      226.37      9.52 o
  -2  -9   8       29.16       15.71      2.43 o
  -1  -9   8      112.96      115.58      4.27 o
   0  -9   8        0.26        0.60      1.29 o
   1  -9   8      677.35      671.18     11.31 o
   2  -9   8       19.54       23.94      3.58 o
   3  -9   8       38.22       49.05      4.99 o
   4  -9   8        4.64       -0.01      3.43 o
   5  -9   8       10.56       11.84      2.66 o
   6  -9   8       34.33       40.37      3.95 o
   7  -9   8        4.04       -1.26      2.45 o
   8  -9   8       24.24       32.64      3.80 o
 -11  -8   8        9.39       -2.25      7.28 o
 -10  -8   8        1.13       -6.34      6.34 o
  -9  -8   8       15.75       10.23      7.59 o
  -8  -8   8       35.18       34.80     16.63 o
  -7  -8   8        7.44       -1.94      4.36 o
  -6  -8   8       88.37       86.84      6.05 o
  -5  -8   8       34.84       32.13      4.19 o
  -4  -8   8        2.51        2.15      2.78 o
  -3  -8   8        3.98        4.67      3.17 o
  -2  -8   8      515.50      493.10     10.22 o
  -1  -8   8      119.60      118.38      3.62 o
   0  -8   8     1803.59     1662.60     22.71 o
   1  -8   8      154.20      146.56      3.81 o
   2  -8   8      501.09      436.65     11.42 o
   3  -8   8       71.84       58.38      4.58 o
   4  -8   8       54.54       35.49      4.62 o
   5  -8   8        4.72        2.58      1.72 o
   6  -8   8        3.42        5.08      2.42 o
   7  -8   8       14.34        9.68      2.83 o
   8  -8   8       58.80       54.81      4.22 o
   9  -8   8       20.39       14.54      3.57 o
 -11  -7   8       13.64        7.92      8.50 o
 -10  -7   8       78.13       69.01     10.65 o
  -9  -7   8       38.06       16.38      6.82 o
  -8  -7   8      179.80      192.07     13.31 o
  -7  -7   8       34.89       43.57      7.36 o
  -6  -7   8      572.73      571.08     18.56 o
  -5  -7   8      213.96      198.17      8.06 o
  -4  -7   8      105.83       95.37      5.49 o
  -3  -7   8      103.63       91.52      3.61 o
  -2  -7   8       37.55       34.71      2.99 o
  -1  -7   8      205.73      229.21      5.26 o
   0  -7   8      129.12      144.62      8.06 o
   1  -7   8      415.48      423.05      6.63 o
   2  -7   8       42.31       32.20      3.19 o
   3  -7   8       88.40       92.83      4.84 o
   4  -7   8       15.14       13.73      1.34 o
   5  -7   8        2.98        3.18      1.65 o
   6  -7   8       17.90       20.26      3.12 o
   7  -7   8      123.59      123.44      5.34 o
   8  -7   8        0.05       -0.21      2.41 o
   9  -7   8        2.40        0.24      2.78 o
 -11  -6   8        8.00       11.79      7.90 o
 -10  -6   8       75.83       71.45     10.61 o
  -9  -6   8        2.86       10.85      6.03 o
  -8  -6   8       36.17       23.97     10.99 o
  -7  -6   8       11.82        9.30      5.46 o
  -6  -6   8       41.90       41.81      4.27 o
  -5  -6   8      401.47      388.08     10.00 o
  -4  -6   8      151.60      144.13      4.72 o
  -3  -6   8        2.35        1.27      1.42 o
  -2  -6   8        2.54        1.24      1.51 o
  -1  -6   8      199.74      193.43      4.89 o
   0  -6   8     1422.44     1479.97     21.39 o
   1  -6   8      250.31      243.33      4.17 o
   2  -6   8       54.69       50.73      3.55 o
   3  -6   8       28.35       22.80      2.92 o
   4  -6   8      137.40      124.04      3.06 o
   5  -6   8       38.10       36.56      2.68 o
   6  -6   8       26.23       24.78      2.70 o
   7  -6   8      423.45      440.06     10.24 o
   8  -6   8        3.02        0.03      2.43 o
   9  -6   8        0.02        1.63      3.08 o
  10  -6   8       34.80       51.97      7.98 o
 -11  -5   8      185.56      204.48     15.86 o
 -10  -5   8      126.44       82.94     10.94 o
  -9  -5   8       12.70       13.50      6.59 o
  -8  -5   8      625.75      639.53     20.74 o
  -7  -5   8        0.64       -2.42      2.71 o
  -6  -5   8      288.32      273.76      9.29 o
  -5  -5   8      625.58      658.62     15.72 o
  -4  -5   8        7.89        6.48      1.76 o
  -3  -5   8      181.79      195.05      5.90 o
  -2  -5   8      494.64      502.66     12.87 o
  -1  -5   8       52.70       59.68      2.69 o
   0  -5   8       50.43       67.63      4.06 o
   1  -5   8      170.65      172.23      4.34 o
   2  -5   8        4.41        1.05      1.73 o
   3  -5   8       38.44       30.59      1.71 o
   4  -5   8       55.40       55.62      2.11 o
   5  -5   8        2.60        3.53      1.38 o
   6  -5   8      356.06      361.40      8.56 o
   7  -5   8       22.85       17.48      2.65 o
   8  -5   8      113.79      126.49      6.04 o
   9  -5   8       32.71       25.26      3.97 o
  10  -5   8       57.77       65.72      5.87 o
 -11  -4   8       84.58       72.99     10.99 o
 -10  -4   8       11.58       11.58      6.80 o
  -9  -4   8       64.39       55.24      5.79 o
  -8  -4   8       76.10       71.52      5.85 o
  -7  -4   8       49.55       44.78      5.92 o
  -6  -4   8       75.93       69.18      5.08 o
  -5  -4   8        1.58        1.35      2.51 o
  -4  -4   8       12.06       17.41      2.35 o
  -3  -4   8      654.44      669.02     11.30 o
  -2  -4   8      678.54      749.88     12.02 o
  -1  -4   8       76.94       76.36      3.29 o
   0  -4   8     1526.61     1594.16     21.33 o
   1  -4   8       89.44       99.61      4.16 o
   2  -4   8       37.60       34.98      1.54 o
   3  -4   8       25.96       25.33      1.77 o
   4  -4   8      128.11      127.88      3.52 o
   5  -4   8      814.46      787.37     12.90 o
   6  -4   8      767.25      718.27     15.06 o
   7  -4   8        0.04       -1.83      2.06 o
   8  -4   8       47.78       45.36      4.33 o
   9  -4   8        3.57        4.12      3.27 o
  10  -4   8        2.63       -0.58      3.52 o
  11  -4   8       24.75       22.15      4.97 o
 -11  -3   8       16.91       19.04     15.46 o
 -10  -3   8       48.38       54.92      6.36 o
  -9  -3   8        4.78        3.16      3.67 o
  -8  -3   8       46.48       51.84      6.01 o
  -7  -3   8       10.06        6.96      3.05 o
  -6  -3   8       16.22       12.51      3.31 o
  -5  -3   8      247.74      239.89      8.22 o
  -4  -3   8      336.39      340.53      9.51 o
  -3  -3   8       41.45       37.18      2.67 o
  -2  -3   8        5.05        9.57      1.73 o
  -1  -3   8       13.71       13.64      1.37 o
   0  -3   8     1111.86     1122.66     15.52 o
   1  -3   8      360.48      381.07      6.25 o
   2  -3   8      238.71      271.46      4.86 o
   3  -3   8      281.80      293.31      5.30 o
   4  -3   8       15.79       12.56      1.64 o
   5  -3   8      570.13      592.16     10.97 o
   6  -3   8       29.20       25.32      4.16 o
   7  -3   8        5.33        6.47      2.65 o
   8  -3   8       77.88       70.45      5.02 o
   9  -3   8        0.37       -0.57      3.17 o
  10  -3   8        0.14       -3.11      3.11 o
  11  -3   8        8.21        1.68      3.76 o
 -11  -2   8        0.30       -2.84      5.84 o
 -10  -2   8        0.03       -0.83      3.99 o
  -9  -2   8       73.20       77.19      6.36 o
  -8  -2   8        0.73       -0.48      3.13 o
  -7  -2   8      256.21      266.68     12.18 o
  -6  -2   8       12.58       13.36      5.64 o
  -5  -2   8      105.01      103.10      5.39 o
  -4  -2   8      370.97      382.89     10.27 o
  -3  -2   8       91.49       91.47      5.02 o
  -2  -2   8       52.53       58.83      2.66 o
  -1  -2   8      273.57      283.16      4.92 o
   0  -2   8        3.33        2.62      0.97 o
   1  -2   8      239.70      246.11      4.62 o
   2  -2   8        0.16        1.49      1.04 o
   3  -2   8      181.36      174.91      3.88 o
   4  -2   8       84.44       90.19      3.77 o
   5  -2   8       17.79       21.47      2.17 o
   6  -2   8      586.90      565.35     13.88 o
   7  -2   8      109.19       98.46      5.39 o
   8  -2   8      104.06       95.11      5.73 o
   9  -2   8        9.12        8.91      3.34 o
  10  -2   8       35.68       27.66      7.07 o
  11  -2   8        6.58        4.91      3.91 o
 -11  -1   8       24.79       19.43      8.56 o
 -10  -1   8        0.01        1.93      4.00 o
  -9  -1   8      274.13      290.68     14.32 o
  -8  -1   8      159.74      173.51      8.37 o
  -7  -1   8      377.04      384.67     13.68 o
  -6  -1   8      947.68      888.64     20.52 o
  -5  -1   8       92.82       93.27      4.39 o
  -4  -1   8       55.41       66.07      3.34 o
  -3  -1   8       49.98       56.26      2.60 o
  -2  -1   8       30.19       40.52      2.08 o
  -1  -1   8      540.15      541.27      7.89 o
   0  -1   8       39.94       42.94      1.90 o
   1  -1   8      427.85      443.42      7.05 o
   2  -1   8      389.41      398.07      6.03 o
   3  -1   8      164.69      175.22      3.24 o
   4  -1   8      440.26      464.76      8.10 o
   5  -1   8       36.82       44.16      3.91 o
   6  -1   8       21.70       22.88      3.19 o
   7  -1   8       49.29       50.71      4.34 o
   8  -1   8      551.75      528.99     14.47 o
   9  -1   8        8.87        8.17      3.40 o
  10  -1   8       74.16       72.26      8.53 o
  11  -1   8       24.07       27.65      4.98 o
 -11   0   8        7.56       -2.64      6.42 o
 -10   0   8        2.22        4.54      5.40 o
  -9   0   8       57.89       52.85      6.18 o
  -8   0   8      113.25      114.03      7.02 o
  -7   0   8       52.22       50.84      5.08 o
  -6   0   8        4.70        3.59      2.82 o
  -5   0   8        2.45        2.42      2.67 o
  -4   0   8       60.25       61.29      2.41 o
  -3   0   8       85.79       80.81      2.84 o
  -2   0   8       45.32       45.77      2.24 o
  -1   0   8       32.92       34.82      1.64 o
   0   0   8      714.31      779.85     12.87 o
   1   0   8        0.02        0.99      0.93 o
   2   0   8       12.99        7.03      1.16 o
   3   0   8       77.74       86.67      2.53 o
   4   0   8      282.98      298.00      5.98 o
   5   0   8      271.63      285.59      7.00 o
   6   0   8        6.40        4.52      2.40 o
   7   0   8       47.45       39.85      5.31 o
   8   0   8       24.22       21.33      3.66 o
   9   0   8        3.73        6.29      3.19 o
  10   0   8      106.67       94.73      6.75 o
  11   0   8       39.03       44.28      5.71 o
  12   0   8       70.73       88.82      7.82 o
 -11   1   8       18.59       27.63      8.11 o
 -10   1   8       67.90       85.99     16.63 o
  -9   1   8       30.48       34.14      4.97 o
  -8   1   8       75.02       76.58      6.22 o
  -7   1   8      864.59      877.96     21.08 o
  -6   1   8      246.10      228.14      8.64 o
  -5   1   8     1496.11     1432.87     29.81 o
  -4   1   8     1265.67     1233.85     25.74 o
  -3   1   8      576.67      546.23     26.74 o
  -2   1   8     2142.83     2284.09     34.48 o
  -1   1   8       41.25       58.40      2.13 o
   0   1   8      384.59      373.48      6.30 o
   1   1   8      114.71      129.91      2.87 o
   2   1   8      275.07      274.78      5.58 o
   3   1   8       21.16       25.40      1.89 o
   4   1   8       65.07       75.75      3.04 o
   5   1   8       21.20       24.51      2.04 o
   6   1   8       24.70       23.34      4.44 o
   7   1   8       54.34       54.62      4.54 o
   8   1   8       78.81       74.73      5.47 o
   9   1   8       54.72       51.85      5.16 o
  10   1   8        1.95       10.41      3.65 o
  11   1   8        0.82        1.78      3.61 o
  12   1   8        1.39        3.83      4.39 o
 -11   2   8        8.30        4.99     16.14 o
 -10   2   8       39.83       28.16      7.62 o
  -9   2   8      124.80      104.57     10.49 o
  -8   2   8       94.65       94.39     10.70 o
  -7   2   8       10.21       11.15      3.67 o
  -6   2   8        2.98        1.44      3.14 o
  -5   2   8       60.81       45.57      4.29 o
  -4   2   8        6.38        8.30      2.86 o
  -3   2   8      110.11      122.46      5.52 o
  -2   2   8       42.56       42.64      1.99 o
  -1   2   8      121.29      109.64      4.63 o
   0   2   8      108.53      155.58      3.24 o
   1   2   8        4.30        2.80      1.13 o
   2   2   8     2053.23     2192.43     25.65 o
   3   2   8      534.02      572.53      8.55 o
   4   2   8        4.62        5.34      1.56 o
   5   2   8      223.91      246.65      6.00 o
   6   2   8      652.86      641.04     13.72 o
   7   2   8        7.30        5.84      2.68 o
   8   2   8       10.35        5.49      4.30 o
   9   2   8      235.43      213.85      9.19 o
  10   2   8        1.14       -1.74      3.17 o
  11   2   8       79.29      108.29      7.82 o
  12   2   8       89.41      112.14      9.46 o
 -11   3   8       37.90       29.18     18.87 o
 -10   3   8       54.93       60.49      9.62 o
  -9   3   8        1.98       -2.84      3.10 o
  -8   3   8      220.93      218.26      9.70 o
  -7   3   8      349.22      336.78     11.49 o
  -6   3   8      696.70      678.98     17.17 o
  -5   3   8      309.69      297.62      9.84 o
  -4   3   8      184.16      172.79      8.26 o
  -3   3   8        5.95        1.68      3.45 o
  -2   3   8       24.19       18.87      1.81 o
  -1   3   8        7.27        7.80      1.46 o
   0   3   8     1053.83     1046.63     14.54 o
   1   3   8       72.14       82.29      3.07 o
   2   3   8        0.11       -0.50      1.02 o
   3   3   8      152.25      173.66      4.01 o
   4   3   8      994.79     1011.73     15.11 o
   5   3   8      704.06      677.59     13.33 o
   6   3   8      216.04      184.46      5.93 o
   7   3   8      523.06      515.83     14.04 o
   8   3   8      106.58      104.83      6.42 o
   9   3   8       30.57       32.50      4.46 o
  10   3   8       18.28       14.36      4.15 o
  11   3   8       12.96       11.85      4.50 o
  12   3   8       69.00       81.81      7.85 o
 -10   4   8        5.90        6.66      6.51 o
  -9   4   8      100.75       98.80      6.84 o
  -8   4   8      168.76      167.36     18.28 o
  -7   4   8       45.92       47.67      6.71 o
  -6   4   8      247.98      226.72      8.98 o
  -5   4   8      303.43      282.23      9.67 o
  -4   4   8      428.88      431.34     15.30 o
  -3   4   8      185.23      185.68      7.78 o
  -2   4   8      224.51      232.31      5.18 o
  -1   4   8      125.62      110.89      3.57 o
   0   4   8      152.54      174.96      4.55 o
   1   4   8      102.13      100.15      3.21 o
   2   4   8       57.60       40.39      2.10 o
   3   4   8       37.94       37.76      2.72 o
   4   4   8       54.40       64.62      3.49 o
   5   4   8      935.38      818.62     18.35 o
   6   4   8      111.92      109.38      7.86 o
   7   4   8     1116.13     1060.40     24.03 o
   8   4   8      142.96      138.99      7.38 o
   9   4   8        2.49        5.50      3.44 o
  10   4   8        5.44        6.70      3.93 o
  11   4   8        0.03       -4.09      4.21 o
  12   4   8        8.00        5.27      4.74 o
 -10   5   8       68.12       70.95     10.50 o
  -9   5   8       23.70       33.19      5.31 o
  -8   5   8      315.29      340.45     19.84 o
  -7   5   8        8.83        5.00      3.66 o
  -6   5   8      343.81      319.34     12.94 o
  -5   5   8      346.22      344.21     10.98 o
  -4   5   8      117.95      111.16      6.08 o
  -3   5   8       37.15       35.12      3.91 o
  -2   5   8      100.97      124.03      3.64 o
  -1   5   8        1.95        4.16      2.51 o
   0   5   8      817.81      769.82     15.27 o
   1   5   8       16.09       13.87      1.55 o
   2   5   8      261.07      266.68      8.24 o
   3   5   8       41.55       49.56      7.80 o
   4   5   8      131.66      141.17      4.97 o
   5   5   8      625.53      625.81     15.38 o
   6   5   8      149.54      160.52      6.97 o
   7   5   8       54.57       53.97     10.50 o
   8   5   8       53.81       63.48      7.70 o
   9   5   8       80.50       81.58      6.50 o
  10   5   8      123.44      130.15      8.37 o
  11   5   8        3.26        4.50      4.18 o
  12   5   8      102.88      129.85      9.44 o
 -10   6   8       12.50       22.11      8.11 o
  -9   6   8        0.03       -2.45      3.94 o
  -8   6   8      103.38      108.00      7.41 o
  -7   6   8        0.46       12.45      8.75 o
  -6   6   8        0.01        2.97      3.17 o
  -5   6   8        8.64        9.37      3.41 o
  -4   6   8       31.64       36.44      4.23 o
  -3   6   8      147.07      132.45      6.56 o
  -2   6   8       83.45       79.42      5.14 o
  -1   6   8      218.02      203.94      7.47 o
   0   6   8      522.62      521.26     13.15 o
   1   6   8      114.84      100.55      5.28 o
   2   6   8      169.50      189.57      7.04 o
   3   6   8       14.37       21.18      3.34 o
   4   6   8      396.87      393.82     11.30 o
   5   6   8      251.89      226.19      8.19 o
   6   6   8      935.40      878.59     21.70 o
   7   6   8       70.02       67.84      6.13 o
   8   6   8      266.87      261.80     32.19 o
   9   6   8       34.91       30.32      6.72 o
  10   6   8       71.98       95.56      7.48 o
  11   6   8        9.51       14.92      4.86 o
  12   6   8       31.54       33.33      6.20 o
  -9   7   8        3.12        2.18      4.29 o
  -8   7   8        0.04       -0.90      4.65 o
  -7   7   8       49.69       47.16      8.11 o
  -6   7   8       31.11       42.36      7.29 o
  -5   7   8      164.42      172.49     12.49 o
  -4   7   8        3.08        7.22      3.26 o
  -3   7   8      671.25      587.71     15.31 o
  -2   7   8       28.80       29.54      4.71 o
  -1   7   8      388.00      362.01     10.83 o
   0   7   8      766.24      768.70     17.97 o
   1   7   8        0.08        1.94      2.62 o
   2   7   8      107.05      108.38      5.74 o
   3   7   8       11.83       12.83      3.13 o
   4   7   8      187.28      171.26      7.30 o
   5   7   8      204.47      196.67      8.00 o
   6   7   8      190.26      167.95      7.68 o
   7   7   8      262.13      253.96      9.74 o
   8   7   8       33.37       40.72     10.50 o
   9   7   8      142.55      137.07     11.21 o
  10   7   8      136.89      154.14     12.71 o
  11   7   8       17.20        4.29      5.92 o
  -9   8   8       36.62       38.56      6.35 o
  -8   8   8        0.62       -3.13      3.90 o
  -7   8   8       15.26        8.25      4.01 o
  -6   8   8        0.06        9.03      5.40 o
  -5   8   8       27.15       18.97      5.97 o
  -4   8   8       57.73       61.06      5.39 o
  -3   8   8       71.83       66.03      5.30 o
  -2   8   8       41.82       47.43      4.64 o
  -1   8   8       16.03       18.14      3.68 o
   0   8   8      592.06      582.19     14.94 o
   1   8   8      332.49      302.78      9.90 o
   2   8   8       10.32        9.61      3.57 o
   3   8   8      371.94      332.03     10.44 o
   4   8   8        2.57        0.22      2.49 o
   5   8   8      126.89      134.30      6.88 o
   6   8   8      263.08      242.16      9.35 o
   7   8   8       21.73       17.46      6.09 o
   8   8   8      343.21      346.34     17.51 o
   9   8   8      128.89      103.06     14.59 o
  10   8   8        4.61        9.44      6.45 o
  11   8   8       16.54       13.47      7.15 o
  -8   9   8        6.87       10.13      7.33 o
  -7   9   8       19.43       28.52      6.06 o
  -6   9   8       56.97       55.72      8.58 o
  -5   9   8        3.20        9.68      5.65 o
  -4   9   8      149.69      147.75     11.07 o
  -3   9   8      217.80      183.10      8.27 o
  -2   9   8       21.81       31.18      4.85 o
  -1   9   8      946.41      926.90     21.67 o
   0   9   8      441.41      450.71     13.81 o
   1   9   8      137.73      128.08      6.96 o
   2   9   8       68.60       66.81      9.88 o
   3   9   8       28.95       28.04      3.98 o
   4   9   8       24.29       28.39      4.18 o
   5   9   8       43.30       35.72      4.38 o
   6   9   8        4.56        5.12      3.29 o
   7   9   8        0.07        2.83      3.41 o
   8   9   8      209.78      226.66     14.42 o
   9   9   8        0.37        3.77      5.74 o
  10   9   8       18.43       13.99      6.98 o
  11   9   8        8.98        7.97     10.60 o
  -8  10   8       56.54       72.51      7.85 o
  -7  10   8        6.63        3.99      7.58 o
  -6  10   8        3.97       10.80      6.32 o
  -5  10   8       19.30       17.36      6.23 o
  -4  10   8        0.01        2.73      5.00 o
  -3  10   8        0.20        4.96      6.71 o
  -2  10   8       23.45       29.21      5.59 o
  -1  10   8      340.29      349.36     11.45 o
   0  10   8       30.33       32.05      4.37 o
   1  10   8      868.86      849.64     20.52 o
   2  10   8       11.81       11.71      3.37 o
   3  10   8      215.32      201.31      8.60 o
   4  10   8       24.46       18.41      3.75 o
   5  10   8      150.75      150.58      7.84 o
   6  10   8       46.52       76.49      6.20 o
   7  10   8        6.90       14.68      4.17 o
   8  10   8       53.00       59.79      8.94 o
   9  10   8       13.67       12.64      7.10 o
  10  10   8       25.76       30.00      7.97 o
  11  10   8        0.11       -9.34      9.34 o
  -7  11   8       62.87       55.52      7.12 o
  -6  11   8       61.52       59.18      6.86 o
  -5  11   8       13.37       14.16      4.90 o
  -4  11   8        6.10       15.07     12.35 o
  -3  11   8        2.38        3.97      7.49 o
  -2  11   8        4.64        8.53      6.22 o
  -1  11   8       53.75       56.40      8.17 o
   0  11   8       67.45       64.52      6.37 o
   1  11   8       24.82       22.85      4.02 o
   2  11   8      108.58      106.76      6.81 o
   3  11   8       49.16       45.05      5.03 o
   4  11   8      151.63      148.98      7.89 o
   5  11   8       34.63       24.25      4.44 o
   6  11   8       18.20       10.18      3.80 o
   7  11   8        0.67        6.05      4.10 o
   8  11   8        0.51        2.67      5.48 o
   9  11   8       13.55       12.33      7.10 o
  10  11   8       11.21        8.03      7.00 o
  -6  12   8        1.68        0.82      4.66 o
  -5  12   8       79.47      102.03      8.32 o
  -4  12   8      109.32      116.63      9.43 o
  -3  12   8       78.37       86.29     10.21 o
  -2  12   8        0.00       -6.83      7.00 o
  -1  12   8       14.26       21.29      6.32 o
   0  12   8       70.20       75.44      8.99 o
   1  12   8       67.12       79.44      9.33 o
   2  12   8        3.27        5.35      3.64 o
   3  12   8       11.22        8.12      3.57 o
   4  12   8        2.68        8.59      3.70 o
   5  12   8        1.41        7.61      3.80 o
   6  12   8       11.17       17.66      4.64 o
   7  12   8        7.08        3.04      5.42 o
   8  12   8        1.51       12.43      9.43 o
   9  12   8       67.04       53.47      9.75 o
  -5  13   8        0.04       -0.27      4.38 o
  -4  13   8      111.91      130.06      9.16 o
  -3  13   8        2.39       -1.29      4.01 o
  -2  13   8       54.36       41.91     12.74 o
  -1  13   8       33.73       46.08      8.31 o
   0  13   8       79.04       89.33     10.21 o
   1  13   8      141.55      143.10     12.17 o
   2  13   8       15.10       12.51      6.03 o
   3  13   8      114.92      111.35     11.18 o
   4  13   8       48.66       52.44     10.70 o
   5  13   8       24.47       20.19     16.53 o
   6  13   8        0.21       -2.86      5.84 o
   7  13   8       49.81       53.62     13.62 o
  -4  14   8       71.26       96.22      8.74 o
  -3  14   8        3.91        4.77      4.73 o
  -2  14   8       46.86       56.84      6.79 o
  -1  14   8       22.43       10.76      6.81 o
   0  14   8       56.87       79.95     10.33 o
   1  14   8        8.51       13.21      7.88 o
   2  14   8       55.83       51.81      9.43 o
   3  14   8      218.67      238.49     16.01 o
   4  14   8      118.74      137.30     13.52 o
   5  14   8       16.60       23.22      7.80 o
   6  14   8      226.62      229.24     16.50 o
   7  14   8       34.49       41.70      9.91 o
  -3  15   8        3.09       -6.83      7.20 o
  -2  15   8       34.33       35.08      6.48 o
  -1  15   8        1.89       -4.16      4.16 o
   0  15   8       66.09       87.86      8.10 o
   1  15   8        6.99        5.54      6.70 o
   2  15   8       27.85       40.73      9.00 o
   3  15   8      131.16      133.85     13.38 o
   4  15   8        0.28       14.44      7.47 o
   5  15   8       18.00       26.23      8.55 o
   6  15   8       92.70       87.27     25.38 o
   7  15   8       11.59        8.66      8.36 o
  -1  16   8        4.27       -6.88      7.19 o
   0  16   8        1.47        5.14      5.04 o
   1  16   8       21.03       26.30      6.06 o
   2  16   8       11.76        3.01      4.77 o
   3  16   8        2.34       -0.64      4.73 o
   4  16   8       32.98       33.33      6.19 o
   5  16   8        0.33       -2.56      6.12 o
  -4 -16   9       60.14       58.16     14.39 o
  -3 -16   9        4.71        5.74      3.58 o
  -2 -16   9       24.54       33.09      4.46 o
  -1 -16   9       19.07       24.38      4.07 o
  -6 -15   9      163.37      163.96      9.59 o
  -5 -15   9        6.04        1.30      4.24 o
  -4 -15   9       17.28       26.37      5.05 o
  -3 -15   9        6.19        5.28      3.28 o
  -2 -15   9       10.43        9.11      3.95 o
  -1 -15   9       11.94       15.68      3.49 o
   0 -15   9        1.56        1.41      2.94 o
   1 -15   9        8.47        3.39      3.10 o
   2 -15   9       23.08       24.23      8.85 o
  -7 -14   9      108.31      116.27      8.54 o
  -6 -14   9       18.70       19.97      5.02 o
  -5 -14   9       20.56       21.53      4.71 o
  -4 -14   9       83.70       83.16      6.65 o
  -3 -14   9       90.59       96.62      8.23 o
  -2 -14   9        8.35       17.14      3.34 o
  -1 -14   9        0.04        5.23      2.91 o
   0 -14   9       14.55       16.73      3.30 o
   1 -14   9       40.40       44.62      4.16 o
   2 -14   9       35.09       40.20      5.14 o
   3 -14   9       13.45       15.47      7.49 o
   4 -14   9       13.85       20.95      9.04 o
  -8 -13   9       70.90       74.04      7.79 o
  -7 -13   9        7.21        7.30      4.63 o
  -6 -13   9      154.24      159.03      8.89 o
  -5 -13   9       49.27       44.77      5.43 o
  -4 -13   9        2.88        1.38      3.18 o
  -3 -13   9       11.97        9.29      3.37 o
  -2 -13   9       26.76       26.41      3.47 o
  -1 -13   9      265.11      280.99     11.53 o
   0 -13   9       60.75       64.88      4.34 o
   1 -13   9        0.77        0.01      2.35 o
   2 -13   9       23.97       24.81      4.19 o
   3 -13   9       50.34       43.42     11.48 o
   4 -13   9       61.61       38.21      8.93 o
   5 -13   9       21.94       14.15      7.62 o
  -9 -12   9        0.94        4.07      5.10 o
  -8 -12   9      184.76      193.73     13.22 o
  -7 -12   9      102.03      112.38      8.00 o
  -6 -12   9        3.87        2.27      3.87 o
  -5 -12   9       68.72       72.81      7.70 o
  -4 -12   9       17.11       16.82      6.12 o
  -3 -12   9       94.74       93.56      5.99 o
  -2 -12   9      111.98      116.86      6.05 o
  -1 -12   9        5.33        7.28      3.58 o
   0 -12   9        0.87        4.21      2.39 o
   1 -12   9      113.54      129.35      7.25 o
   2 -12   9       32.93       28.74      3.08 o
   3 -12   9       99.21       67.43     16.05 o
   4 -12   9       21.96       19.26      6.74 o
   5 -12   9        7.38        5.91      9.82 o
   6 -12   9      134.58      150.64     15.12 o
  -9 -11   9       13.59        1.63      4.81 o
  -8 -11   9      112.50      109.17      8.16 o
  -7 -11   9       22.54       18.57      4.75 o
  -6 -11   9        0.00       -2.65      3.19 o
  -5 -11   9       17.77       19.84      4.22 o
  -4 -11   9        1.01        1.53      2.87 o
  -3 -11   9      260.40      271.94      9.60 o
  -2 -11   9       77.92       80.99      4.46 o
  -1 -11   9       11.33       13.66      2.89 o
   0 -11   9        0.09        0.19      2.81 o
   1 -11   9       80.25       93.08      5.37 o
   2 -11   9      530.04      531.07     10.97 o
   3 -11   9       67.92       71.77      9.55 o
   4 -11   9        0.78       -4.39      4.39 o
   5 -11   9        2.98        7.00      5.74 o
   6 -11   9        4.01        8.95      5.84 o
   7 -11   9      114.13      116.75     13.60 o
 -10 -10   9        1.04        1.43      4.89 o
  -9 -10   9        0.59       -2.66      4.37 o
  -8 -10   9       39.68       42.43      5.89 o
  -7 -10   9       37.42       38.22      5.28 o
  -6 -10   9        1.39        4.96      3.50 o
  -5 -10   9      153.94      137.12      7.48 o
  -4 -10   9       25.88       32.70      5.85 o
  -3 -10   9      379.19      402.03     11.80 o
  -2 -10   9       26.27       23.94      3.17 o
  -1 -10   9      152.93      160.62      7.36 o
   0 -10   9       50.33       51.00      4.05 o
   1 -10   9       25.40       23.81      2.40 o
   2 -10   9        6.16       12.20      3.48 o
   3 -10   9       42.96       53.05      6.21 o
   4 -10   9       53.82       52.52      8.55 o
   5 -10   9        7.44        5.70      4.45 o
   6 -10   9      121.20      119.27      5.01 o
   7 -10   9       12.28       15.83      3.04 o
 -10  -9   9        5.47       -1.87      6.06 o
  -9  -9   9       29.61       40.28      6.10 o
  -8  -9   9      211.32      219.54     10.46 o
  -7  -9   9        1.22        2.66      3.68 o
  -6  -9   9      458.83      423.91     13.29 o
  -5  -9   9        8.50       11.17      3.43 o
  -4  -9   9        7.04        5.17      2.98 o
  -3  -9   9      120.03      127.40      6.27 o
  -2  -9   9       18.80       19.66      3.23 o
  -1  -9   9      101.26       86.69      4.07 o
   0  -9   9       60.99       64.64      2.64 o
   1  -9   9       20.42       26.37      1.67 o
   2  -9   9       43.13       39.88      4.79 o
   3  -9   9        0.09        1.86      2.84 o
   4  -9   9      104.55       84.35      9.25 o
   5  -9   9      155.13      163.26     12.77 o
   6  -9   9       44.09       44.72      3.86 o
   7  -9   9      147.72      169.11      7.49 o
   8  -9   9        1.21        0.60      2.83 o
 -11  -8   9       10.26       14.98      8.86 o
 -10  -8   9        7.16        5.68      6.82 o
  -9  -8   9       83.19      102.56     11.57 o
  -8  -8   9        4.18       -0.95      4.38 o
  -7  -8   9        0.99       -2.33      3.23 o
  -6  -8   9        0.09        0.71      3.23 o
  -5  -8   9      107.34       91.71      6.20 o
  -4  -8   9      163.57      170.11     12.41 o
  -3  -8   9        0.17        0.28      2.49 o
  -2  -8   9        6.96        6.38      3.07 o
  -1  -8   9      466.03      420.80      8.13 o
   0  -8   9       12.44        9.88      1.62 o
   1  -8   9      763.92      711.08     10.80 o
   2  -8   9       28.02       30.91      3.75 o
   3  -8   9      148.98      144.51      6.70 o
   4  -8   9      209.86      191.73      9.06 o
   5  -8   9      133.51      128.91      6.67 o
   6  -8   9        6.40       10.97      2.26 o
   7  -8   9        0.67        0.33      2.40 o
   8  -8   9      135.86      149.63      6.95 o
   9  -8   9       17.76       11.42      4.99 o
 -11  -7   9       62.70       62.23     11.39 o
 -10  -7   9        6.37        4.40      6.70 o
  -9  -7   9       18.87        8.59      6.12 o
  -8  -7   9       25.28       25.62      6.98 o
  -7  -7   9      171.67      139.03     11.73 o
  -6  -7   9      224.56      204.57     12.31 o
  -5  -7   9       60.74       64.68      8.06 o
  -4  -7   9      750.46      749.21     17.88 o
  -3  -7   9      280.46      253.39      8.51 o
  -2  -7   9       20.09       20.24      2.64 o
  -1  -7   9     1051.09     1028.66     24.27 o
   0  -7   9       48.75       48.06      2.35 o
   1  -7   9      251.49      254.75      5.33 o
   2  -7   9      212.82      229.08     15.63 o
   3  -7   9      396.96      368.29      9.53 o
   4  -7   9      191.82      164.19      8.85 o
   5  -7   9      148.69      137.23      8.11 o
   6  -7   9      134.14      118.18      4.74 o
   7  -7   9        0.55        1.01      2.24 o
   8  -7   9       34.05       38.99      5.18 o
   9  -7   9       57.37       60.16      5.04 o
 -11  -6   9       79.70       81.60     12.18 o
 -10  -6   9      160.71      154.83     21.01 o
  -9  -6   9       76.32       67.12      9.83 o
  -8  -6   9        7.49        0.99      6.32 o
  -7  -6   9        4.34        2.47      4.68 o
  -6  -6   9       60.11       66.02      7.36 o
  -5  -6   9       20.26       20.40      5.19 o
  -4  -6   9       33.34       34.57      4.11 o
  -3  -6   9        0.98        1.85      1.78 o
  -2  -6   9      183.81      175.37      4.38 o
  -1  -6   9       74.55      105.77      4.47 o
   0  -6   9       83.54       79.87      3.27 o
   1  -6   9      567.31      510.85      7.79 o
   2  -6   9      118.99      107.38      5.45 o
   3  -6   9       82.65       61.28      4.12 o
   4  -6   9        5.54        4.35      1.06 o
   5  -6   9        0.05        0.12      1.23 o
   6  -6   9      410.51      386.26      9.01 o
   7  -6   9       25.01       25.80      3.81 o
   8  -6   9        8.23        4.74      2.86 o
   9  -6   9       53.59       57.88      5.73 o
  10  -6   9        3.81        8.41      4.11 o
 -11  -5   9      145.90      146.61     31.51 o
 -10  -5   9        9.53       12.65      7.70 o
  -9  -5   9       10.69       16.72      7.10 o
  -8  -5   9       12.18       11.46      6.25 o
  -7  -5   9      146.79      154.67     11.30 o
  -6  -5   9       90.59       70.51      5.10 o
  -5  -5   9        0.35        0.38      2.26 o
  -4  -5   9       12.97        9.67      2.27 o
  -3  -5   9        2.30        1.82      1.72 o
  -2  -5   9       69.75       85.01      3.03 o
  -1  -5   9       90.18      103.01      3.60 o
   0  -5   9      102.47      105.84      3.50 o
   1  -5   9      526.57      583.10      9.01 o
   2  -5   9      241.93      243.70      5.73 o
   3  -5   9        2.31        4.71      1.30 o
   4  -5   9      700.69      688.22     11.17 o
   5  -5   9       21.98       22.59      2.10 o
   6  -5   9       16.12       14.24      2.43 o
   7  -5   9        4.44        1.80      2.90 o
   8  -5   9       95.14       89.37      5.64 o
   9  -5   9        7.30        8.69      3.50 o
  10  -5   9       16.05        7.28      3.90 o
 -11  -4   9        3.97        6.93      7.36 o
 -10  -4   9       16.35       12.73      7.45 o
  -9  -4   9        0.03        3.00      6.71 o
  -8  -4   9      105.88      104.21     10.29 o
  -7  -4   9        3.95       -1.03      2.94 o
  -6  -4   9        2.54        4.23      2.89 o
  -5  -4   9      470.24      437.76     11.93 o
  -4  -4   9       90.22      103.00      3.98 o
  -3  -4   9        9.36       11.12      1.95 o
  -2  -4   9      676.03      677.05     10.44 o
  -1  -4   9       73.21       83.56      2.72 o
   0  -4   9       10.60        7.32      1.56 o
   1  -4   9        4.34        4.60      1.23 o
   2  -4   9       12.11        9.17      1.26 o
   3  -4   9        3.17        3.75      1.20 o
   4  -4   9      167.13      162.30      4.77 o
   5  -4   9        0.00       -1.38      1.38 o
   6  -4   9      294.43      276.89      8.51 o
   7  -4   9        9.80        9.82      2.86 o
   8  -4   9       30.15       33.95      5.22 o
   9  -4   9      289.88      284.61     15.58 o
  10  -4   9       17.74       24.41      4.56 o
 -11  -3   9        1.04       -3.37      6.62 o
 -10  -3   9        3.04        0.57      8.07 o
  -9  -3   9       27.07       23.86      4.69 o
  -8  -3   9       90.16       84.21      6.39 o
  -7  -3   9      124.23      117.07      6.71 o
  -6  -3   9       14.52       14.57      3.37 o
  -5  -3   9       19.63       20.11      3.35 o
  -4  -3   9        1.37        1.89      2.38 o
  -3  -3   9      384.23      392.95      7.33 o
  -2  -3   9     1168.51     1204.90     19.34 o
  -1  -3   9     1162.08     1177.41     15.47 o
   0  -3   9       54.78       59.94      2.07 o
   1  -3   9       46.52       41.18      2.19 o
   2  -3   9      705.37      698.19     10.45 o
   3  -3   9       48.56       44.61      2.18 o
   4  -3   9      155.01      145.98      4.34 o
   5  -3   9        6.98        9.16      1.82 o
   6  -3   9      119.07      114.20      5.40 o
   7  -3   9       29.87       23.30      3.28 o
   8  -3   9       45.09       50.49      7.55 o
   9  -3   9       25.68       22.32      5.70 o
  10  -3   9        0.16        5.24      3.66 o
  11  -3   9        5.46        2.82      4.14 o
 -10  -2   9       16.32       19.91      7.59 o
  -9  -2   9       62.02       58.29      6.06 o
  -8  -2   9      270.27      263.99     11.27 o
  -7  -2   9        3.61        0.73      3.07 o
  -6  -2   9       85.70       95.64      7.52 o
  -5  -2   9      414.27      409.21     11.63 o
  -4  -2   9      285.44      280.45      8.68 o
  -3  -2   9        5.68        4.66      2.03 o
  -2  -2   9      231.67      229.23      5.34 o
  -1  -2   9      289.27      284.21      5.12 o
   0  -2   9       25.30       25.13      1.59 o
   1  -2   9       28.53       25.51      1.73 o
   2  -2   9     1053.23     1088.52     15.28 o
   3  -2   9        0.19       -0.68      1.22 o
   4  -2   9      193.58      197.90      5.16 o
   5  -2   9      388.51      376.74      8.04 o
   6  -2   9       17.92       25.11      3.14 o
   7  -2   9      344.14      342.18     10.40 o
   8  -2   9       74.40       74.78      5.31 o
   9  -2   9      111.13      109.39      7.21 o
  10  -2   9       10.43       14.06      4.15 o
  11  -2   9        4.87        6.56      5.76 o
 -10  -1   9       12.21        6.21      4.23 o
  -9  -1   9       10.23        9.11      3.96 o
  -8  -1   9      159.85      141.98      7.89 o
  -7  -1   9      300.91      319.44     13.13 o
  -6  -1   9        0.65        3.28      3.08 o
  -5  -1   9       12.56       15.63      3.45 o
  -4  -1   9       38.20       32.58      2.73 o
  -3  -1   9      136.24      120.37      5.01 o
  -2  -1   9       64.88       65.48      2.73 o
  -1  -1   9      375.02      427.78      6.79 o
   0  -1   9       14.57       15.77      1.36 o
   1  -1   9      676.62      683.33     10.23 o
   2  -1   9      769.45      762.28     10.70 o
   3  -1   9      401.79      393.78      6.94 o
   4  -1   9        2.06        2.99      1.67 o
   5  -1   9        8.43       10.42      2.29 o
   6  -1   9       12.76       10.47      2.72 o
   7  -1   9       94.24       97.29      5.59 o
   8  -1   9        2.48        0.43      2.67 o
   9  -1   9      180.20      187.40     10.11 o
  10  -1   9      150.78      138.54      8.02 o
  11  -1   9      104.81       92.03      7.30 o
 -11   0   9       20.60       27.91      8.37 o
 -10   0   9        2.59       -2.92      5.56 o
  -9   0   9      147.22      156.84      8.78 o
  -8   0   9        0.51        1.10      3.25 o
  -7   0   9        5.89        7.41      3.27 o
  -6   0   9      276.47      285.55      9.88 o
  -5   0   9      543.68      550.07     14.43 o
  -4   0   9      175.64      207.75      4.93 o
  -3   0   9        0.59        0.53      1.53 o
  -2   0   9      130.92      131.58      4.79 o
  -1   0   9      277.50      308.30      5.12 o
   0   0   9       56.41       62.78      2.32 o
   1   0   9       64.21       90.19      3.75 o
   2   0   9      136.14      122.59      3.36 o
   3   0   9       67.62       68.94      2.40 o
   4   0   9      250.25      263.97      5.64 o
   5   0   9      237.66      237.35      7.00 o
   6   0   9        0.90       -1.55      2.06 o
   7   0   9      285.99      271.79      9.24 o
   8   0   9      314.00      308.73     14.57 o
   9   0   9      184.80      194.99      8.73 o
  10   0   9       15.31       13.99      4.07 o
  11   0   9       55.28       52.52      5.97 o
 -11   1   9        8.31        3.15      8.85 o
 -10   1   9        2.58       -0.03      5.70 o
  -9   1   9        7.36       11.72      4.34 o
  -8   1   9       14.28        9.22      3.99 o
  -7   1   9      516.22      507.37     17.77 o
  -6   1   9      559.00      547.23     15.19 o
  -5   1   9        2.39        4.42      2.96 o
  -4   1   9       96.26       93.66      5.34 o
  -3   1   9      630.45      593.91     14.30 o
  -2   1   9       54.27       63.09      3.58 o
  -1   1   9       66.40       49.23      2.28 o
   0   1   9        0.16        1.81      1.07 o
   1   1   9      569.22      574.07      8.01 o
   2   1   9       34.90       34.52      2.65 o
   3   1   9        0.22        0.19      1.21 o
   4   1   9       16.22       11.37      1.72 o
   5   1   9      107.26       98.76      3.58 o
   6   1   9      144.05      134.72      6.23 o
   7   1   9       35.62       31.53      3.98 o
   8   1   9       67.92       67.98      5.42 o
   9   1   9       17.15       14.22      3.75 o
  10   1   9       29.96       25.86      4.77 o
  11   1   9        5.60       11.53      4.43 o
 -11   2   9        3.68       -2.40      6.94 o
 -10   2   9       18.00        3.82      7.68 o
  -9   2   9       28.84       21.78      9.63 o
  -8   2   9        8.52        8.62      3.83 o
  -7   2   9       40.06       42.53      5.04 o
  -6   2   9      270.61      270.61      9.80 o
  -5   2   9       40.14       33.24      4.14 o
  -4   2   9       95.37       75.80      6.05 o
  -3   2   9        9.10        8.01      2.92 o
  -2   2   9      126.11      111.46      3.65 o
  -1   2   9     1122.75     1119.10     16.92 o
   0   2   9        0.65        0.68      1.00 o
   1   2   9      480.86      531.05      7.61 o
   2   2   9      220.64      223.38      4.23 o
   3   2   9      243.05      229.73      4.42 o
   4   2   9      104.91      131.78      4.51 o
   5   2   9      132.79      158.58      4.87 o
   6   2   9       72.34       79.37      8.73 o
   7   2   9       97.16      108.68      6.14 o
   8   2   9      327.15      324.26     10.93 o
   9   2   9        4.02        1.73      3.25 o
  10   2   9        1.71       -1.95      3.23 o
  11   2   9        9.39        2.84      4.16 o
 -10   3   9       43.32       39.04      8.79 o
  -9   3   9       60.98       51.75      8.77 o
  -8   3   9      132.67      139.23      8.56 o
  -7   3   9       39.25       33.39      6.79 o
  -6   3   9        9.95        1.40      3.08 o
  -5   3   9        0.06        5.65      3.45 o
  -4   3   9      565.50      552.50     14.36 o
  -3   3   9        4.27        7.12      3.22 o
  -2   3   9      610.62      647.85     11.46 o
  -1   3   9      325.65      293.61      9.06 o
   0   3   9        4.26        4.46      1.22 o
   1   3   9        0.18        1.49      1.17 o
   2   3   9      298.41      289.75      5.04 o
   3   3   9      273.42      255.16      5.60 o
   4   3   9       71.38       71.05      3.14 o
   5   3   9      149.65      152.22      5.18 o
   6   3   9       14.53       14.96      3.24 o
   7   3   9       84.53       96.79      7.61 o
   8   3   9        9.46       11.93      3.30 o
   9   3   9       72.51       83.39      6.44 o
  10   3   9       54.22       57.69      6.01 o
  11   3   9        7.98        1.98      4.74 o
 -10   4   9      252.94      218.63     26.55 o
  -9   4   9      106.54       94.77      7.66 o
  -8   4   9        1.88        7.07      5.79 o
  -7   4   9      175.87      171.95      8.60 o
  -6   4   9        1.50       -1.07      2.92 o
  -5   4   9      378.91      338.26     12.60 o
  -4   4   9       34.70       29.75      3.90 o
  -3   4   9        0.09       -1.59      2.63 o
  -2   4   9       21.57       24.45      1.78 o
  -1   4   9        9.80        7.38      1.56 o
   0   4   9       15.42       16.08      1.60 o
   1   4   9      174.63      163.88      3.84 o
   2   4   9      744.13      773.95     13.23 o
   3   4   9       17.85       20.43      2.97 o
   4   4   9       19.78       17.40      3.02 o
   5   4   9       61.18       56.99      5.52 o
   6   4   9      588.50      544.67     14.44 o
   7   4   9      147.72      139.35      7.18 o
   8   4   9        3.60        3.43      3.09 o
   9   4   9       54.84       56.84      5.63 o
  10   4   9        0.32       -0.09      3.56 o
  11   4   9       76.42       73.67      7.24 o
 -10   5   9        3.18        2.22      7.20 o
  -9   5   9       48.33       55.48      6.44 o
  -8   5   9      172.98      147.06     12.22 o
  -7   5   9       38.00       48.81      6.78 o
  -6   5   9       24.39       21.66      4.18 o
  -5   5   9       13.96        7.79      3.39 o
  -4   5   9        9.69       12.02      3.28 o
  -3   5   9       80.58       74.00      5.09 o
  -2   5   9      118.22      108.58      3.62 o
  -1   5   9       90.71       99.02      3.62 o
   0   5   9        0.35       -0.94      1.46 o
   1   5   9        0.04        0.90      1.50 o
   2   5   9       22.35       25.14      2.57 o
   3   5   9       20.19       16.04      3.11 o
   4   5   9      490.28      470.31     10.63 o
   5   5   9       17.71       12.08      2.96 o
   6   5   9       72.63       76.22      5.19 o
   7   5   9       81.18       77.93     10.99 o
   8   5   9       10.63       13.74      3.84 o
   9   5   9       13.23       13.91      3.96 o
  10   5   9        0.00        4.61      3.88 o
  11   5   9        8.08        3.71      4.78 o
  -9   6   9       16.66       17.72      6.79 o
  -8   6   9        7.19        6.23      5.77 o
  -7   6   9       58.88       66.66      9.02 o
  -6   6   9        6.97       10.71      4.22 o
  -5   6   9       24.52       28.04      6.37 o
  -4   6   9       25.43       34.23      4.31 o
  -3   6   9      250.75      191.25      7.88 o
  -2   6   9       12.44       13.13      2.41 o
  -1   6   9      123.63      120.05      6.46 o
   0   6   9       18.36       20.22      3.02 o
   1   6   9      134.98      148.21      5.51 o
   2   6   9      101.38       94.88      5.39 o
   3   6   9        0.45       -1.63      3.20 o
   4   6   9        8.34        1.84      2.80 o
   5   6   9      316.60      279.14      9.38 o
   6   6   9       15.38       15.88      3.49 o
   7   6   9      290.30      261.77     13.54 o
   8   6   9       30.93       31.44      6.39 o
   9   6   9       78.93       83.72     11.08 o
  10   6   9       69.14       68.42     10.86 o
  11   6   9        2.67       -1.74      4.13 o
  -9   7   9       24.61       27.04      5.76 o
  -8   7   9       57.78       54.84      6.42 o
  -7   7   9        3.17        0.24      5.65 o
  -6   7   9        5.59       -0.30      4.79 o
  -5   7   9       26.54       21.12      4.20 o
  -4   7   9        1.87        5.87      3.33 o
  -3   7   9        6.32       10.95      3.33 o
  -2   7   9      353.56      322.53     10.44 o
  -1   7   9       58.26       42.52      4.49 o
   0   7   9        5.07        3.97      1.83 o
   1   7   9        9.14       11.27      3.13 o
   2   7   9        7.07       10.65      3.14 o
   3   7   9      124.68      100.14      5.86 o
   4   7   9       32.83       29.08      3.93 o
   5   7   9       76.39       66.97      5.24 o
   6   7   9      127.01      119.68      6.64 o
   7   7   9       20.18       18.87      5.64 o
   8   7   9       11.70       10.71      6.52 o
   9   7   9       73.29       80.34      9.33 o
  10   7   9        9.63        4.84      4.02 o
  11   7   9        1.57        0.97      4.43 o
  -8   8   9       15.15        7.66      4.54 o
  -7   8   9       27.67       39.11      8.08 o
  -6   8   9       13.66        8.62      5.87 o
  -5   8   9       57.85       58.92     13.23 o
  -4   8   9       35.87       32.35      5.04 o
  -3   8   9      297.21      284.12     10.25 o
  -2   8   9       48.61       48.66      4.77 o
  -1   8   9       74.88       78.09      5.81 o
   0   8   9        8.84       10.88      2.30 o
   1   8   9       47.99       38.11      4.22 o
   2   8   9      485.00      450.17     16.12 o
   3   8   9      225.09      214.89      9.14 o
   4   8   9       67.99       74.21      5.70 o
   5   8   9        0.08        0.28      2.98 o
   6   8   9       14.76        9.50      4.38 o
   7   8   9       89.71       85.94     13.42 o
   8   8   9       35.15       20.35      9.24 o
   9   8   9      244.13      249.74     15.30 o
  10   8   9      193.91      189.16     14.78 o
  11   8   9       14.96       12.13      5.32 o
  -8   9   9        0.14        4.97      4.80 o
  -7   9   9        1.23        1.13      4.62 o
  -6   9   9      110.12       99.97     19.45 o
  -5   9   9        2.24        4.46      5.18 o
  -4   9   9      160.00      129.83     10.85 o
  -3   9   9        3.04        5.32      3.52 o
  -2   9   9       17.23       19.84      3.93 o
  -1   9   9      615.02      549.58     15.17 o
   0   9   9        9.45        6.82      3.37 o
   1   9   9      204.99      190.21      9.66 o
   2   9   9      194.56      206.69      9.06 o
   3   9   9      148.37      121.33      6.77 o
   4   9   9        0.01       -2.57      2.57 o
   5   9   9       14.73       18.43      3.83 o
   6   9   9        3.34        6.49      4.27 o
   7   9   9       42.24       49.54     12.35 o
   8   9   9       75.91       70.77      9.28 o
   9   9   9        6.97       10.00      6.26 o
  10   9   9       66.55       61.31      9.89 o
  11   9   9        1.47       -4.18      6.63 o
  -7  10   9       84.53       97.38      9.62 o
  -6  10   9        5.76       -1.14      6.09 o
  -5  10   9       82.52      108.16     12.16 o
  -4  10   9       18.34       25.55      6.67 o
  -3  10   9       89.68       67.55      8.81 o
  -2  10   9      272.48      264.25     10.13 o
  -1  10   9       71.27       62.36      5.53 o
   0  10   9        9.15        4.35      3.24 o
   1  10   9      467.13      438.69     13.28 o
   2  10   9       75.65       85.97      6.29 o
   3  10   9      153.04      153.71      7.67 o
   4  10   9        1.48        1.89      3.11 o
   5  10   9      110.27      103.91      6.91 o
   6  10   9       54.89       38.74      5.25 o
   7  10   9       13.28       19.92      6.46 o
   8  10   9        0.30       -3.37      5.34 o
   9  10   9       42.55       36.34      8.61 o
  10  10   9        0.62       -0.21      6.23 o
  -7  11   9       14.31       19.84     11.28 o
  -6  11   9       15.55       14.11      5.24 o
  -5  11   9       26.56       40.28      8.59 o
  -4  11   9      339.21      370.07     18.70 o
  -3  11   9        4.96        2.17      5.42 o
  -2  11   9        7.67       10.73      5.83 o
  -1  11   9        8.29        8.20      5.50 o
   0  11   9        0.51       -2.61      3.20 o
   1  11   9        2.25        3.24      3.46 o
   2  11   9       99.08       93.78      6.63 o
   3  11   9      126.58      121.67      7.26 o
   4  11   9      154.70      129.24      7.62 o
   5  11   9        4.22        5.58      3.69 o
   6  11   9       21.76       19.03      4.65 o
   7  11   9        1.38        0.55      5.07 o
   8  11   9       94.48       96.97     19.35 o
   9  11   9        0.76       -6.46     12.64 o
  10  11   9        1.29       -1.77      6.72 o
  -6  12   9        2.41        1.94      5.20 o
  -5  12   9        1.54        1.80      4.60 o
  -4  12   9      143.75      158.10     13.26 o
  -3  12   9        0.13       -3.08      5.74 o
  -2  12   9        6.00       18.19      6.88 o
  -1  12   9        3.56       -0.40      4.99 o
   0  12   9       12.15       11.65      5.61 o
   1  12   9        0.30       -1.17      5.15 o
   2  12   9        0.45        5.35      3.65 o
   3  12   9        0.77       -3.15      3.15 o
   4  12   9       26.37       20.68      4.51 o
   5  12   9        2.72       -0.94      3.62 o
   6  12   9       41.68       28.79      5.18 o
   7  12   9       56.69       50.91     13.13 o
   8  12   9       22.82       36.13      8.69 o
   9  12   9       26.49       35.23      9.19 o
  -5  13   9       98.23      144.58     11.78 o
  -4  13   9       12.64        5.78      5.09 o
  -3  13   9      305.89      364.65     28.11 o
  -2  13   9       55.53       65.39     21.40 o
  -1  13   9      119.25      132.02     12.22 o
   0  13   9       10.46        8.55     14.88 o
   1  13   9       13.31       15.49      6.82 o
   2  13   9        0.09       -5.47      5.47 o
   3  13   9        0.88       -0.19      6.32 o
   4  13   9      142.02      152.66     13.01 o
   5  13   9       86.08       82.34     13.62 o
   6  13   9        9.45       12.50      5.37 o
  -3  14   9       22.02       20.64      5.82 o
  -2  14   9        2.08       -5.95      5.95 o
  -1  14   9        1.46        4.33      6.51 o
   0  14   9        8.10        3.44      6.71 o
   1  14   9       65.82       85.22     13.42 o
   2  14   9       84.01       78.66     10.77 o
   3  14   9       95.99       95.80     11.43 o
   4  14   9       29.48       39.02      9.19 o
   5  14   9       34.28       31.14     23.92 o
   6  14   9       13.04        9.15     10.21 o
  -2  15   9       11.04       11.62      7.12 o
  -1  15   9      160.03      177.10     11.34 o
   0  15   9        0.21       -4.58      6.45 o
   1  15   9      103.40      102.54     12.10 o
   2  15   9        0.01       -5.29      6.51 o
   3  15   9       24.19       29.43      8.71 o
   4  15   9        5.65       11.99      8.22 o
   5  15   9       47.10       80.55     13.23 o
   6  15   9       51.08       60.27     11.38 o
   1  16   9        0.60        3.15      5.26 o
   2  16   9        2.07        5.83      5.51 o
   3  16   9       63.96       71.79     18.58 o
   4  16   9       54.43       54.09      9.10 o
  -5 -15  10       54.41       78.07      7.21 o
  -4 -15  10        0.00       -2.76      3.84 o
  -3 -15  10       13.84       20.74      4.70 o
  -2 -15  10        0.85       -2.58      3.25 o
  -1 -15  10       56.41       47.87      4.57 o
   0 -15  10      301.14      343.70     16.15 o
   1 -15  10        5.77        5.02      3.14 o
  -7 -14  10        1.69       -4.08      9.92 o
  -6 -14  10        5.16        2.57      4.45 o
  -5 -14  10        1.53        0.85      3.96 o
  -4 -14  10       37.52       29.88      5.21 o
  -3 -14  10      337.76      372.53     13.87 o
  -2 -14  10       79.60       79.81      6.82 o
  -1 -14  10        5.83        7.13      3.14 o
   0 -14  10        0.51        0.75      2.74 o
   1 -14  10        2.16        4.74      2.68 o
   2 -14  10       12.13       17.75      7.90 o
   3 -14  10       43.79       49.14     10.02 o
  -8 -13  10       55.89       34.82      7.26 o
  -7 -13  10        1.05       -2.27      4.44 o
  -6 -13  10       40.60       65.35     10.53 o
  -5 -13  10        3.96        4.60      5.81 o
  -4 -13  10       51.29       46.54      6.58 o
  -3 -13  10        3.90        4.19      3.52 o
  -2 -13  10        1.46        1.07      2.95 o
  -1 -13  10      231.27      233.62      7.69 o
   0 -13  10        1.21        0.75      2.62 o
   1 -13  10       10.10        7.60      2.59 o
   2 -13  10        4.46        4.88      6.00 o
   3 -13  10       80.96       97.50     12.02 o
   4 -13  10       62.18       57.98     10.80 o
  -8 -12  10      107.61       97.57      9.66 o
  -7 -12  10       78.08       74.63      7.27 o
  -6 -12  10        4.70       11.65      4.19 o
  -5 -12  10        0.86       -1.90      3.42 o
  -4 -12  10       48.32       43.27      5.20 o
  -3 -12  10      169.47      159.99      7.78 o
  -2 -12  10      315.18      317.00      9.59 o
  -1 -12  10       18.52       22.38      3.12 o
   0 -12  10       50.31       45.07      3.55 o
   1 -12  10      143.38      139.26      5.29 o
   2 -12  10        0.10        0.66      3.49 o
   3 -12  10       63.93       72.68     10.33 o
   4 -12  10        0.35       -2.64      5.33 o
   5 -12  10       34.49       46.27     10.04 o
  -9 -11  10        5.33        4.68      5.26 o
  -8 -11  10       11.11        5.68      4.69 o
  -7 -11  10       61.08       55.44      6.65 o
  -6 -11  10      115.48      104.89      7.41 o
  -5 -11  10      115.83      113.97     11.09 o
  -4 -11  10        0.55        0.29      3.11 o
  -3 -11  10       38.34       27.94      4.11 o
  -2 -11  10        0.36        3.83      2.93 o
  -1 -11  10        0.24       -2.43      2.43 o
   0 -11  10       27.29       31.34      3.02 o
   1 -11  10       14.52       13.92      2.78 o
   2 -11  10       15.17       22.18      4.44 o
   3 -11  10        6.78        4.99      5.40 o
   4 -11  10       64.58       56.07     20.91 o
   5 -11  10        2.86        2.44      5.56 o
   6 -11  10      174.94      173.25     15.42 o
 -10 -10  10        1.46        5.51      5.64 o
  -9 -10  10        6.81        6.20      4.80 o
  -8 -10  10       15.52       10.11      4.68 o
  -7 -10  10       10.36       10.23      4.13 o
  -6 -10  10       62.60       64.12      6.08 o
  -5 -10  10       41.11       43.88      5.09 o
  -4 -10  10      112.89      111.35      6.71 o
  -3 -10  10       15.06       12.34      3.44 o
  -2 -10  10        3.41        0.16      2.48 o
  -1 -10  10       82.77       85.85      4.67 o
   0 -10  10       40.75       36.86      3.03 o
   1 -10  10        0.12       -0.81      2.18 o
   2 -10  10       71.73       55.27      5.58 o
   3 -10  10        9.73        0.74      4.82 o
   4 -10  10        0.00        1.26      4.79 o
   5 -10  10       11.06       11.17      5.15 o
   6 -10  10       81.39       75.64      9.53 o
   7 -10  10       18.31       16.53      5.27 o
 -10  -9  10        0.02       -1.30      4.92 o
  -9  -9  10        0.93       -0.47      4.54 o
  -8  -9  10        1.45        3.04      4.03 o
  -7  -9  10       80.65       82.79     10.06 o
  -6  -9  10      165.67      180.59      8.79 o
  -5  -9  10       26.78       31.29      7.41 o
  -4  -9  10       14.75       18.93      3.66 o
  -3  -9  10       24.66       16.75      3.58 o
  -2  -9  10       23.01       23.22      3.44 o
  -1  -9  10       46.56       46.83      3.89 o
   0  -9  10        8.02        6.68      2.19 o
   1  -9  10       51.49       54.32      2.17 o
   2  -9  10       39.14       39.20      4.74 o
   3  -9  10      154.95      145.26      7.30 o
   4  -9  10       58.55       56.24      6.07 o
   5  -9  10        3.95       -0.57      3.44 o
   6  -9  10       40.93       24.31      5.18 o
   7  -9  10        9.33       13.55      3.86 o
   8  -9  10        0.00       -0.15      2.98 o
 -10  -8  10        0.32       -6.54      6.54 o
  -9  -8  10       69.84       69.97      8.73 o
  -8  -8  10       94.18       97.51      7.56 o
  -7  -8  10       52.66       56.95      6.15 o
  -6  -8  10        2.42       -3.47      4.31 o
  -5  -8  10       19.67       14.82      3.82 o
  -4  -8  10       51.15       60.25      5.10 o
  -3  -8  10        1.78       -2.46      2.46 o
  -2  -8  10       43.05       50.42      5.14 o
  -1  -8  10      137.79      131.15      7.51 o
   0  -8  10      110.28      100.41      4.57 o
   1  -8  10       11.46        9.19      1.33 o
   2  -8  10        2.63        3.89      3.05 o
   3  -8  10        1.05        1.09      2.46 o
   4  -8  10        5.02       -1.83      3.05 o
   5  -8  10       77.05      101.37      8.41 o
   6  -8  10      201.51      199.77      6.29 o
   7  -8  10      201.88      225.31      7.53 o
   8  -8  10       56.06       63.26      5.18 o
 -10  -7  10      134.20      121.44     13.31 o
  -9  -7  10       41.67       39.86     10.99 o
  -8  -7  10       54.39       46.61     10.88 o
  -7  -7  10       61.49       54.72      6.82 o
  -6  -7  10       21.16       26.11      4.40 o
  -5  -7  10      154.35      141.58      8.59 o
  -4  -7  10       94.27       88.80      5.75 o
  -3  -7  10        0.31        1.73      2.62 o
  -2  -7  10      250.74      206.80      9.29 o
  -1  -7  10      144.98      149.96      4.63 o
   0  -7  10      647.64      585.42     12.85 o
   1  -7  10       31.42       33.03      2.15 o
   2  -7  10      117.45      123.33      6.56 o
   3  -7  10        6.86        7.29      2.81 o
   4  -7  10        1.67       -2.53      3.99 o
   5  -7  10       26.12       19.37      2.77 o
   6  -7  10       98.74       98.75      5.21 o
   7  -7  10       52.61       52.53      4.92 o
   8  -7  10        0.14       -2.93      2.93 o
   9  -7  10        0.08        0.61      3.54 o
 -11  -6  10        4.47       -0.94      7.62 o
 -10  -6  10       23.89       22.93      8.79 o
  -9  -6  10       86.13       99.20     11.54 o
  -8  -6  10       18.34       19.13      7.39 o
  -7  -6  10       11.68       18.50      5.98 o
  -6  -6  10        0.02       -3.63      3.63 o
  -5  -6  10        6.38        0.10      2.74 o
  -4  -6  10      139.17      123.99      6.77 o
  -3  -6  10        0.01       -0.58      2.47 o
  -2  -6  10       34.56       35.53      3.67 o
  -1  -6  10      164.08      169.14      5.16 o
   0  -6  10     2217.62     2081.33     31.56 o
   1  -6  10      984.18      955.47     13.92 o
   2  -6  10      595.15      537.04      8.46 o
   3  -6  10        1.35        2.51      2.66 o
   4  -6  10      107.18      108.19      5.31 o
   5  -6  10       37.10       39.46      2.75 o
   6  -6  10      494.61      491.18     20.07 o
   7  -6  10       10.26        8.74      2.74 o
   8  -6  10       24.27       19.30      3.59 o
   9  -6  10        9.96       13.25      3.83 o
 -11  -5  10       37.16       52.84     10.88 o
 -10  -5  10       15.95        8.88      7.90 o
  -9  -5  10        0.05       -0.69      5.73 o
  -8  -5  10        1.48        2.14      8.56 o
  -7  -5  10       66.04       55.88      8.30 o
  -6  -5  10      189.79      170.95     13.32 o
  -5  -5  10       69.31       68.35      5.90 o
  -4  -5  10        3.25        2.07      2.73 o
  -3  -5  10       62.07       50.54      4.86 o
  -2  -5  10      323.20      319.13      7.23 o
  -1  -5  10       18.80       18.22      2.48 o
   0  -5  10      915.33      933.10     13.74 o
   1  -5  10       11.82        8.42      1.50 o
   2  -5  10       22.81       25.70      1.68 o
   3  -5  10      132.35      133.85      3.91 o
   4  -5  10       13.84       13.43      1.51 o
   5  -5  10      265.63      273.64      7.94 o
   6  -5  10        0.09        0.32      2.65 o
   7  -5  10        9.42       14.20      3.12 o
   8  -5  10        4.91        2.99      3.02 o
   9  -5  10       68.88       63.70      6.68 o
  10  -5  10       60.05       57.58      5.90 o
 -11  -4  10       10.71       -0.18      7.31 o
 -10  -4  10       22.77       25.24      8.46 o
  -9  -4  10       45.39       54.64      9.41 o
  -8  -4  10       31.98       25.49      6.76 o
  -7  -4  10       60.46       65.17     10.02 o
  -6  -4  10       66.00       78.95     16.34 o
  -5  -4  10       61.25       59.21      4.60 o
  -4  -4  10      187.56      182.38      8.82 o
  -3  -4  10      249.01      260.16      8.96 o
  -2  -4  10      183.68      192.92      4.53 o
  -1  -4  10      190.73      193.93      4.33 o
   0  -4  10     1828.52     1838.39     24.77 o
   1  -4  10      114.07      128.15      3.95 o
   2  -4  10      470.94      459.31      7.65 o
   3  -4  10       43.92       36.79      1.97 o
   4  -4  10       39.68       39.04      2.15 o
   5  -4  10        1.64        4.35      2.11 o
   6  -4  10       72.71       67.76      4.37 o
   7  -4  10      208.65      216.01      8.03 o
   8  -4  10        0.24        2.29      2.92 o
   9  -4  10       24.60       28.18      5.33 o
  10  -4  10        6.71        6.87      4.94 o
 -11  -3  10       14.86       11.21      9.34 o
 -10  -3  10        1.22        5.50      7.59 o
  -9  -3  10       83.50      104.39     11.41 o
  -8  -3  10       67.24       69.58      9.24 o
  -7  -3  10        6.64        2.65      3.44 o
  -6  -3  10      320.65      299.79     10.20 o
  -5  -3  10       20.27       27.98      3.72 o
  -4  -3  10        9.00       12.08      2.74 o
  -3  -3  10      411.09      442.86     10.00 o
  -2  -3  10        1.73        6.71      1.92 o
  -1  -3  10      332.82      347.36      6.04 o
   0  -3  10       13.46        5.87      1.73 o
   1  -3  10        8.64        8.10      1.51 o
   2  -3  10       84.40       88.07      2.84 o
   3  -3  10      163.60      153.90      4.59 o
   4  -3  10        2.91       -0.89      1.39 o
   5  -3  10       11.20        9.12      2.38 o
   6  -3  10       25.30       19.88      5.56 o
   7  -3  10        0.17        0.46      2.57 o
   8  -3  10       56.01       59.87      6.85 o
   9  -3  10      186.35      187.63      9.66 o
  10  -3  10        3.18        0.15      3.61 o
 -10  -2  10       10.73        1.75      6.92 o
  -9  -2  10       72.67       75.02     10.44 o
  -8  -2  10      127.46      113.20      7.29 o
  -7  -2  10        7.00        6.85      3.29 o
  -6  -2  10      100.77       81.36      5.72 o
  -5  -2  10      132.00      114.54      6.02 o
  -4  -2  10        6.02       18.59      3.68 o
  -3  -2  10       48.86       54.10      2.86 o
  -2  -2  10       33.79       34.50      2.46 o
  -1  -2  10     1250.62     1340.06     16.62 o
   0  -2  10       81.66       74.61      2.46 o
   1  -2  10      494.16      517.19      8.49 o
   2  -2  10       37.90       30.16      2.02 o
   3  -2  10     1198.82     1229.20     17.41 o
   4  -2  10      113.33      117.74      3.74 o
   5  -2  10       32.55       32.86      3.25 o
   6  -2  10      167.96      156.86      6.58 o
   7  -2  10       82.88       77.08      5.14 o
   8  -2  10       51.11       49.47      5.70 o
   9  -2  10       64.03       66.54      5.69 o
  10  -2  10      249.08      249.29     12.02 o
  11  -2  10       30.71       39.61      5.91 o
 -10  -1  10        5.23       13.00     11.67 o
  -9  -1  10        1.27       -0.77      3.73 o
  -8  -1  10        0.50       -0.66      3.61 o
  -7  -1  10      290.11      298.74     10.70 o
  -6  -1  10        5.03        6.52      3.08 o
  -5  -1  10        1.83        4.80      2.87 o
  -4  -1  10        1.00       -1.29      2.53 o
  -3  -1  10      445.72      426.53     12.13 o
  -2  -1  10       69.62       76.33      6.09 o
  -1  -1  10       56.44       56.97      2.39 o
   0  -1  10      237.53      252.93      4.59 o
   1  -1  10      235.93      233.96      4.52 o
   2  -1  10       69.16       67.23      2.62 o
   3  -1  10       58.56       50.92      2.83 o
   4  -1  10       50.20       47.85      2.63 o
   5  -1  10        6.32        2.61      2.21 o
   6  -1  10      104.03      103.94      5.50 o
   7  -1  10        0.00       -0.73      2.51 o
   8  -1  10        2.37       -2.64      2.64 o
   9  -1  10        0.07       -0.22      3.71 o
  10  -1  10       13.22       18.65      4.43 o
  11  -1  10       54.93       57.00     10.24 o
 -10   0  10       10.24        4.08      8.75 o
  -9   0  10       63.51       66.96      8.02 o
  -8   0  10       14.36       20.32      4.52 o
  -7   0  10      151.94      145.24      7.74 o
  -6   0  10       43.34       38.35      4.47 o
  -5   0  10       10.69       10.55      3.20 o
  -4   0  10       32.26       44.30      5.17 o
  -3   0  10      183.18      210.49      6.08 o
  -2   0  10        5.68        7.77      1.48 o
  -1   0  10        0.53        0.14      1.21 o
   0   0  10        0.76        4.97      1.36 o
   1   0  10       18.49       19.52      1.69 o
   2   0  10      141.87      154.69      3.80 o
   3   0  10      533.90      563.03      8.75 o
   4   0  10       13.66       22.92      3.36 o
   5   0  10      115.13       97.56      5.17 o
   6   0  10      658.59      643.89     15.90 o
   7   0  10       54.37       40.79      4.22 o
   8   0  10        1.44       -1.78      2.76 o
   9   0  10       53.81       42.78      4.90 o
  10   0  10       18.54       15.92      4.30 o
  11   0  10       37.83       42.92      6.06 o
 -10   1  10       18.49       13.06      7.33 o
  -9   1  10        0.14        3.52      4.16 o
  -8   1  10       30.83       35.78      5.04 o
  -7   1  10       50.21       49.43      5.41 o
  -6   1  10       92.39       97.25      6.20 o
  -5   1  10      837.42      780.54     18.91 o
  -4   1  10      529.68      527.54     13.89 o
  -3   1  10        1.54        1.62      2.70 o
  -2   1  10      107.20       96.44      3.36 o
  -1   1  10      285.17      333.23      5.64 o
   0   1  10      420.68      445.78      7.29 o
   1   1  10       62.02       65.68      2.51 o
   2   1  10       70.71       83.89      3.27 o
   3   1  10       34.56       43.67      2.13 o
   4   1  10      108.60       99.25      3.40 o
   5   1  10        1.15        2.48      2.42 o
   6   1  10      114.45      113.48      6.62 o
   7   1  10      154.27      154.66      7.28 o
   8   1  10      307.68      293.59     10.42 o
   9   1  10       29.67       29.89      4.69 o
  10   1  10        9.14       12.54      4.80 o
  11   1  10       64.18       73.69      7.30 o
 -10   2  10       72.21       66.78     10.50 o
  -9   2  10        3.41        6.41      5.97 o
  -8   2  10        1.67        5.82      4.02 o
  -7   2  10      307.31      297.78     11.03 o
  -6   2  10      649.40      656.27     22.91 o
  -5   2  10       19.63        8.52      5.08 o
  -4   2  10       97.72      108.96      6.00 o
  -3   2  10      141.19      156.75      6.62 o
  -2   2  10       88.93       84.32      3.48 o
  -1   2  10      137.58      148.94      4.14 o
   0   2  10       16.29       17.81      1.66 o
   1   2  10      153.03      182.92      3.99 o
   2   2  10       17.72       18.83      1.66 o
   3   2  10      225.58      236.90      4.94 o
   4   2  10      133.59      147.72      4.66 o
   5   2  10        6.81        3.23      2.43 o
   6   2  10      211.74      195.97      7.80 o
   7   2  10      211.94      209.42      8.51 o
   8   2  10       86.37       87.44      8.06 o
   9   2  10       93.84       92.05      8.09 o
  10   2  10        5.07       11.05      4.49 o
  11   2  10        1.71        2.03      4.30 o
 -10   3  10        6.35       -2.82      6.45 o
  -9   3  10       19.05       34.69      8.11 o
  -8   3  10        0.13        4.62      4.14 o
  -7   3  10      123.18      128.66      7.74 o
  -6   3  10        8.46       11.16      4.93 o
  -5   3  10      114.43      106.11      7.63 o
  -4   3  10      499.75      430.91     12.38 o
  -3   3  10       60.58       52.66      4.53 o
  -2   3  10        4.92        8.70      1.55 o
  -1   3  10       32.69       28.67      3.11 o
   0   3  10     1830.98     1804.87     24.25 o
   1   3  10       55.40       68.82      2.67 o
   2   3  10       35.19       30.78      1.88 o
   3   3  10      163.15      159.67      5.53 o
   4   3  10      426.83      449.39      8.44 o
   5   3  10      310.24      309.61     11.34 o
   6   3  10       41.84       39.57      4.22 o
   7   3  10       69.77       79.75      7.86 o
   8   3  10       66.49       66.34      5.63 o
   9   3  10       16.53       12.22      3.79 o
  10   3  10       11.28       12.92      4.17 o
  11   3  10       14.17       11.02      4.73 o
 -10   4  10      269.83      286.27     20.52 o
  -9   4  10      592.85      615.82     40.65 o
  -8   4  10      133.90      144.24     12.09 o
  -7   4  10       34.83       36.27      6.14 o
  -6   4  10       55.15       65.76      9.12 o
  -5   4  10       24.18       16.93      4.29 o
  -4   4  10      520.78      471.96     17.63 o
  -3   4  10       48.58       54.26      4.73 o
  -2   4  10       28.45       38.34      2.18 o
  -1   4  10      337.91      315.51      6.55 o
   0   4  10      143.44      122.13      3.45 o
   1   4  10      304.89      296.36      6.11 o
   2   4  10        0.18       -1.20      1.20 o
   3   4  10      127.08      104.08      4.33 o
   4   4  10      167.52      183.54      6.14 o
   5   4  10      303.56      307.60      8.07 o
   6   4  10      143.90      152.11      9.07 o
   7   4  10       55.48       52.26      5.85 o
   8   4  10       62.82       74.04     11.77 o
   9   4  10        1.28        1.96      3.29 o
  10   4  10       12.49       15.75      4.60 o
  11   4  10       27.38       19.54      5.14 o
  -9   5  10       53.87       65.47      7.96 o
  -8   5  10       77.75       92.13     11.09 o
  -7   5  10        0.94        5.08      3.96 o
  -6   5  10        1.56        1.60      3.50 o
  -5   5  10        0.10        0.58      2.91 o
  -4   5  10        1.03       -0.50      2.80 o
  -3   5  10        0.26        1.79      2.72 o
  -2   5  10      200.98      227.42      5.99 o
  -1   5  10        3.40        2.36      2.09 o
   0   5  10       97.83      111.04      3.58 o
   1   5  10      450.93      462.86      7.90 o
   2   5  10        1.58        2.51      1.44 o
   3   5  10       18.96       15.88      3.22 o
   4   5  10      288.79      259.66      8.67 o
   5   5  10      430.47      415.30     11.88 o
   6   5  10      770.08      704.46     17.82 o
   7   5  10      180.04      178.59      8.27 o
   8   5  10        2.05       -2.13      2.92 o
   9   5  10       41.32       52.42      5.84 o
  10   5  10       66.72       81.29      7.25 o
  11   5  10       17.39       13.15      4.91 o
  -9   6  10       27.82       15.40      5.22 o
  -8   6  10        5.74        0.03     10.11 o
  -7   6  10      330.41      342.75     18.18 o
  -6   6  10      238.77      235.30     11.55 o
  -5   6  10       23.81       24.56      4.45 o
  -4   6  10      188.33      171.48      8.56 o
  -3   6  10      318.72      303.37     10.27 o
  -2   6  10     1502.87     1548.56     27.99 o
  -1   6  10       26.08       23.95      2.33 o
   0   6  10        4.71        4.54      1.63 o
   1   6  10       82.89       74.72      3.82 o
   2   6  10      273.33      300.93     11.59 o
   3   6  10       10.87       11.47      3.21 o
   4   6  10      429.19      385.33     11.36 o
   5   6  10        0.01        0.09      2.75 o
   6   6  10       37.32       26.72      5.77 o
   7   6  10        4.36       10.09      4.71 o
   8   6  10       57.59       64.50      6.10 o
   9   6  10        1.13       -0.51      4.46 o
  10   6  10        1.54        0.03      3.91 o
  11   6  10        1.08        0.27      4.43 o
  -9   7  10       46.83       55.72      7.75 o
  -8   7  10       11.30       21.16      7.91 o
  -7   7  10       67.18      108.10     18.48 o
  -6   7  10       16.75        8.55      6.11 o
  -5   7  10       31.21       39.49      5.09 o
  -4   7  10       34.15       27.24      4.43 o
  -3   7  10        0.06       -3.87      3.87 o
  -2   7  10      160.81      177.69      7.85 o
  -1   7  10        0.71        1.67      2.84 o
   0   7  10      299.45      306.84      6.96 o
   1   7  10       14.45       24.06      4.01 o
   2   7  10     1744.88     1732.16     35.52 o
   3   7  10      109.03      106.93      6.09 o
   4   7  10       38.23       31.46      4.15 o
   5   7  10        1.84        4.83      3.16 o
   6   7  10       67.53       68.16      9.73 o
   7   7  10       15.55       18.48      5.64 o
   8   7  10       44.99       44.29      7.49 o
   9   7  10        1.17        5.46      3.96 o
  10   7  10       24.47       34.24      7.50 o
  11   7  10        1.54        0.75      4.74 o
  -8   8  10       63.30       69.43      7.40 o
  -7   8  10        0.38       -6.71      6.71 o
  -6   8  10       35.28       39.63      8.18 o
  -5   8  10        0.91        1.13      5.00 o
  -4   8  10       20.14       24.11      6.85 o
  -3   8  10        5.67        5.41      3.43 o
  -2   8  10       18.83       22.25      5.81 o
  -1   8  10       28.96       34.47      4.45 o
   0   8  10        6.89        9.11      3.34 o
   1   8  10        0.05       -2.73      2.73 o
   2   8  10      137.70      152.90      7.41 o
   3   8  10      316.47      286.17      9.93 o
   4   8  10      418.14      407.61     12.54 o
   5   8  10       43.89       42.82      4.98 o
   6   8  10       10.21        6.50      7.49 o
   7   8  10      115.53       89.85      9.49 o
   8   8  10      213.26      198.01     13.52 o
   9   8  10      394.89      382.89     19.64 o
  10   8  10      108.75      111.65      8.59 o
  -8   9  10       33.64       38.12     12.84 o
  -7   9  10       13.97       18.42      7.52 o
  -6   9  10       49.91       42.95      8.58 o
  -5   9  10        1.18        3.70      5.70 o
  -4   9  10       21.16       21.90      7.29 o
  -3   9  10       56.41       59.89      5.81 o
  -2   9  10        1.68       -3.23      3.23 o
  -1   9  10      190.56      189.66     11.71 o
   0   9  10      223.58      215.12      9.99 o
   1   9  10       25.50       33.07      4.36 o
   2   9  10       77.17       93.85      6.24 o
   3   9  10       14.06       11.85      3.50 o
   4   9  10      166.70      171.85      8.48 o
   5   9  10        7.19       12.14      4.41 o
   6   9  10      377.08      410.41     18.87 o
   7   9  10       96.42      140.05     20.03 o
   8   9  10       23.25       23.82     13.03 o
   9   9  10       26.14        9.62     11.18 o
  10   9  10      141.82      144.84     14.69 o
  -7  10  10       81.66       81.45     13.01 o
  -6  10  10       34.77       39.63     12.55 o
  -5  10  10      349.38      367.91     19.59 o
  -4  10  10        7.12        3.39      6.37 o
  -3  10  10      137.09      128.24     11.26 o
  -2  10  10        2.62       -0.60      3.34 o
  -1  10  10       29.18       28.16      4.67 o
   0  10  10       13.40       11.32      3.77 o
   1  10  10       56.16       54.11      7.89 o
   2  10  10       24.39       24.85      4.38 o
   3  10  10       27.73       33.77      6.79 o
   4  10  10        1.24       -0.65      3.36 o
   5  10  10        9.87       12.95      4.08 o
   6  10  10       95.13       84.62     13.03 o
   7  10  10        1.66        5.76      5.97 o
   8  10  10        7.73        0.75      7.78 o
   9  10  10      142.70      130.81     12.98 o
  10  10  10        3.33        2.75      8.17 o
  -6  11  10        0.35        1.58      4.65 o
  -5  11  10       46.78       41.48      8.89 o
  -4  11  10       21.51        9.37      6.78 o
  -3  11  10       47.47       45.31      8.80 o
  -2  11  10        3.09        6.75      7.49 o
  -1  11  10        7.09       15.22      7.00 o
   0  11  10       42.67       57.84      5.85 o
   1  11  10       47.41       50.37      5.67 o
   2  11  10        0.77        3.63      3.53 o
   3  11  10       27.36       35.87      5.04 o
   4  11  10        0.13        0.77      3.10 o
   5  11  10       10.73        4.17      4.94 o
   6  11  10        3.52       -2.05      8.75 o
   7  11  10       26.42       29.99      8.95 o
   8  11  10        3.30        3.60      6.46 o
   9  11  10       45.29       54.31      9.88 o
  -5  12  10       50.45       69.82     10.86 o
  -4  12  10       24.41       36.59      8.65 o
  -3  12  10       13.48       15.35      7.01 o
  -2  12  10        0.28        0.41      9.63 o
  -1  12  10       82.40      107.56     11.10 o
   0  12  10      201.59      231.33     15.12 o
   1  12  10       21.91       35.95      9.43 o
   2  12  10        0.16       -2.78      3.57 o
   3  12  10       38.95       37.72      5.39 o
   4  12  10       10.24        7.81      3.92 o
   5  12  10      204.08      211.05     10.32 o
   6  12  10      135.89      172.27     13.32 o
   7  12  10       13.54       23.41      7.47 o
   8  12  10       53.68       46.34     11.38 o
   9  12  10        2.89       16.68      8.11 o
  -4  13  10       29.50       43.10      9.46 o
  -3  13  10        0.00       -5.43      5.75 o
  -2  13  10        0.96       -3.81     10.02 o
  -1  13  10        0.10       -2.48      6.90 o
   0  13  10       13.36        5.96      6.72 o
   1  13  10        0.01       -0.52      6.26 o
   2  13  10       11.99        8.32      6.81 o
   3  13  10        1.58        5.99      7.97 o
   4  13  10       24.19       16.31      7.03 o
   5  13  10       76.46      104.60      9.91 o
   6  13  10       63.38       61.32      9.69 o
   7  13  10        0.17       -2.14      8.75 o
  -3  14  10        2.58        1.70      7.56 o
  -2  14  10        6.65        8.72      7.42 o
  -1  14  10        7.22        9.64      7.07 o
   0  14  10        0.39       -1.97      9.34 o
   1  14  10        5.07        4.32      7.33 o
   2  14  10       12.07        5.86      6.81 o
   3  14  10       57.33       50.66     10.04 o
   4  14  10       13.58       22.03     20.71 o
   5  14  10       48.68       57.18     10.38 o
  -1  15  10        4.57       10.68      8.22 o
   0  15  10        3.35       -5.70      7.49 o
   1  15  10       31.54       41.55      9.48 o
   2  15  10        1.82        5.54      7.01 o
   3  15  10       13.25       11.36      8.22 o
   4  15  10      140.20      152.62     14.61 o
   5  15  10        2.97       15.00     10.21 o
  -3 -15  11        6.16        6.07      4.37 o
  -2 -15  11      128.50      151.58     11.17 o
  -1 -15  11       33.38       24.53      4.47 o
  -6 -14  11       63.25       64.15      8.28 o
  -5 -14  11       99.79      109.46      8.75 o
  -4 -14  11        0.03        0.94      3.89 o
  -3 -14  11        0.26       -1.62      3.72 o
  -2 -14  11      152.11      147.78      7.87 o
  -1 -14  11       67.29       72.41      5.36 o
   0 -14  11       48.85       61.42      8.09 o
   1 -14  11        2.52        2.40      4.45 o
   2 -14  11       13.15       15.84     13.71 o
  -7 -13  11      103.76      119.81      8.97 o
  -6 -13  11       71.31       78.40      7.34 o
  -5 -13  11        1.77        3.67      4.41 o
  -4 -13  11       54.59       63.60      6.14 o
  -3 -13  11       68.79       74.13      5.95 o
  -2 -13  11        3.95        7.28      3.93 o
  -1 -13  11        3.27        5.67      2.97 o
   0 -13  11        9.58        6.25      2.94 o
   1 -13  11       30.03       31.10      3.14 o
   2 -13  11      103.43       95.63     13.78 o
   3 -13  11       11.25        5.16      6.52 o
   4 -13  11        0.01       -3.29      6.32 o
  -8 -12  11       20.20       22.09      5.95 o
  -7 -12  11        5.87        9.71      4.72 o
  -6 -12  11      100.83      106.01      7.90 o
  -5 -12  11      174.17      196.33     17.88 o
  -4 -12  11        0.07        2.00      3.65 o
  -3 -12  11       28.51       33.10      4.72 o
  -2 -12  11       24.03       27.50      4.22 o
  -1 -12  11       38.48       44.89      4.86 o
   0 -12  11       25.64       24.87      3.39 o
   1 -12  11       62.65       70.13      4.31 o
   2 -12  11       30.48       25.97      5.26 o
   3 -12  11      136.30      132.50     13.45 o
   4 -12  11       11.84       15.09      7.38 o
   5 -12  11      102.47       92.39     16.34 o
  -8 -11  11       12.22        7.68      4.86 o
  -7 -11  11      223.47      247.23     11.38 o
  -6 -11  11       36.83       45.42      5.84 o
  -5 -11  11       48.42       42.12      5.29 o
  -4 -11  11       57.69       68.34      5.90 o
  -3 -11  11        4.66        7.62      3.29 o
  -2 -11  11        3.73        4.34      3.01 o
  -1 -11  11       32.46       37.71      4.10 o
   0 -11  11        6.06        8.00      3.01 o
   1 -11  11       29.75       25.55      3.14 o
   2 -11  11       71.83       63.60      6.63 o
   3 -11  11       50.24       46.01      6.59 o
   4 -11  11       27.62       28.94      7.89 o
   5 -11  11        0.29       -1.29      5.82 o
   6 -11  11       14.30       14.24      9.34 o
  -9 -10  11        0.86        4.46      5.16 o
  -8 -10  11       23.70       21.04      5.45 o
  -7 -10  11       16.22       19.11      4.74 o
  -6 -10  11       46.50       53.10      5.93 o
  -5 -10  11       10.96       14.13      3.89 o
  -4 -10  11       92.50      106.10      7.36 o
  -3 -10  11        2.55       -1.71      2.91 o
  -2 -10  11       60.16       60.67      4.91 o
  -1 -10  11       23.30       22.46      3.39 o
   0 -10  11        5.47        4.12      2.51 o
   1 -10  11       45.40       41.12      2.93 o
   2 -10  11       87.49       88.45     12.05 o
   3 -10  11       19.87       13.77      4.64 o
   4 -10  11       46.34       43.76      8.55 o
   5 -10  11       30.29       29.34      6.12 o
   6 -10  11       39.82       39.35     11.57 o
  -9  -9  11      125.15      124.86      9.21 o
  -8  -9  11        0.15        1.47      4.26 o
  -7  -9  11        8.53        9.78      4.34 o
  -6  -9  11       45.44       54.97      5.80 o
  -5  -9  11       14.69       23.35      4.41 o
  -4  -9  11      164.79      177.70      8.18 o
  -3  -9  11       25.96       23.27      3.75 o
  -2  -9  11       35.27       34.44      3.94 o
  -1  -9  11        0.03       -0.57      2.53 o
   0  -9  11       67.74       70.04      4.30 o
   1  -9  11       14.62       16.68      2.33 o
   2  -9  11       19.50       18.79      6.67 o
   3  -9  11       26.21       19.52      4.44 o
   4  -9  11        5.61        2.52      4.45 o
   5  -9  11       37.61       42.94      9.11 o
   6  -9  11       57.86       45.79     14.64 o
   7  -9  11        2.07        9.31      5.81 o
 -10  -8  11      131.90      139.74     12.35 o
  -9  -8  11       60.88       61.19      7.21 o
  -8  -8  11        0.99       -2.52      4.03 o
  -7  -8  11      135.92      140.71     13.76 o
  -6  -8  11        0.10        1.95      3.24 o
  -5  -8  11       22.01       24.66      4.39 o
  -4  -8  11       23.24       17.48      3.77 o
  -3  -8  11       40.78       33.01      4.10 o
  -2  -8  11        0.24        2.29      2.57 o
  -1  -8  11      118.87      127.74      6.30 o
   0  -8  11       11.30       13.41      2.68 o
   1  -8  11      101.14      111.52      3.41 o
   2  -8  11        0.27        3.26      3.58 o
   3  -8  11       27.54       19.44      3.66 o
   4  -8  11        0.98       -3.52      3.52 o
   5  -8  11      129.09      111.59      9.34 o
   6  -8  11        4.53        3.09      5.17 o
   7  -8  11        8.41       11.73      2.92 o
   8  -8  11       35.25       20.45      4.86 o
 -10  -7  11       38.02       60.91     11.08 o
  -9  -7  11       23.50       34.44      7.61 o
  -8  -7  11       96.27       84.35      9.15 o
  -7  -7  11       58.92       46.65      5.81 o
  -6  -7  11       14.62       16.37      4.88 o
  -5  -7  11       50.12       36.81      4.69 o
  -4  -7  11        2.31        0.66      4.21 o
  -3  -7  11        1.30        2.32      2.98 o
  -2  -7  11       45.64       36.64      4.64 o
  -1  -7  11      146.56      134.26      5.98 o
   0  -7  11      135.06      129.87      4.68 o
   1  -7  11       70.32       79.72      3.22 o
   2  -7  11        0.13        3.23      2.88 o
   3  -7  11        0.28       -0.21      2.67 o
   4  -7  11       72.83       82.06      7.56 o
   5  -7  11        1.01        0.42      6.03 o
   6  -7  11       28.29       27.67      2.84 o
   7  -7  11       76.94       74.77      7.80 o
   8  -7  11       14.97       20.28      4.13 o
 -10  -6  11       63.06       65.75     10.93 o
  -9  -6  11        1.56        3.88      6.11 o
  -8  -6  11        4.35       19.46      6.80 o
  -7  -6  11      215.12      208.49     14.48 o
  -6  -6  11        1.36       -0.41      3.33 o
  -5  -6  11      176.64      160.23      9.80 o
  -4  -6  11        4.36        4.11      3.00 o
  -3  -6  11      502.80      487.29     13.18 o
  -2  -6  11        0.99        0.35      3.09 o
  -1  -6  11       80.31       78.59      7.47 o
   0  -6  11        5.27        7.36      3.01 o
   1  -6  11      299.96      281.40      6.85 o
   2  -6  11       47.93       39.95      2.51 o
   3  -6  11       21.63       20.24      3.18 o
   4  -6  11       63.79       58.41      4.02 o
   5  -6  11       45.33       40.04      2.85 o
   6  -6  11       25.29       23.39      2.99 o
   7  -6  11        0.12       -0.72      2.65 o
   8  -6  11       28.74       36.81      4.20 o
   9  -6  11        6.55        5.57      3.72 o
 -10  -5  11        3.51        5.53      7.38 o
  -9  -5  11       13.53       19.15      8.85 o
  -8  -5  11      148.61      144.93     22.47 o
  -7  -5  11        6.56        3.15      5.00 o
  -6  -5  11        1.56        5.52      5.06 o
  -5  -5  11       16.52        5.00      3.29 o
  -4  -5  11       35.11       32.28      4.24 o
  -3  -5  11       31.38       36.11      4.02 o
  -2  -5  11      198.78      197.54      7.40 o
  -1  -5  11      223.33      202.58      5.60 o
   0  -5  11       60.80       59.36      2.71 o
   1  -5  11      102.38       89.37      4.24 o
   2  -5  11      289.37      272.95      5.35 o
   3  -5  11      102.57      105.83      4.35 o
   4  -5  11       48.27       46.25      2.25 o
   5  -5  11      437.62      425.75     15.02 o
   6  -5  11        0.34        2.97      2.47 o
   7  -5  11        9.46        6.45      2.89 o
   8  -5  11        0.36       -2.81      2.81 o
   9  -5  11       20.60       20.08      4.14 o
 -10  -4  11        5.17        3.26      7.59 o
  -9  -4  11      135.70      142.41     13.13 o
  -8  -4  11       19.34       27.41     12.74 o
  -7  -4  11       18.16       16.82      6.15 o
  -6  -4  11       11.96       10.92      5.74 o
  -5  -4  11       35.92       36.94     10.27 o
  -4  -4  11        0.36        1.47      2.70 o
  -3  -4  11       53.12       37.51      4.00 o
  -2  -4  11       51.16       52.55      4.32 o
  -1  -4  11        9.01        7.96      2.26 o
   0  -4  11      141.02      151.21      4.15 o
   1  -4  11       54.46       40.08      2.62 o
   2  -4  11      112.34      104.58      3.62 o
   3  -4  11      667.42      630.78     10.06 o
   4  -4  11        1.00       -0.98      1.36 o
   5  -4  11       15.37       13.70      3.51 o
   6  -4  11        3.11        3.76      2.67 o
   7  -4  11        2.79        2.51      2.98 o
   8  -4  11       86.54       94.18      5.88 o
   9  -4  11      139.85      146.96      7.98 o
  10  -4  11        1.30        1.54      4.02 o
 -11  -3  11       16.35        4.28     10.70 o
 -10  -3  11        4.13        0.47     13.71 o
  -9  -3  11      153.00      183.65     14.53 o
  -8  -3  11        1.56        4.84      5.47 o
  -7  -3  11        2.71       13.41      5.91 o
  -6  -3  11      231.84      232.67     13.32 o
  -5  -3  11      638.13      580.21     22.12 o
  -4  -3  11      137.29      118.38      6.39 o
  -3  -3  11      150.39      156.88      5.85 o
  -2  -3  11      297.12      306.53      6.27 o
  -1  -3  11       46.30       57.59      3.28 o
   0  -3  11        0.06        0.41      1.59 o
   1  -3  11       67.42       75.06      4.21 o
   2  -3  11       36.73       32.11      2.10 o
   3  -3  11        0.64       -1.43      1.43 o
   4  -3  11       11.18       13.08      2.09 o
   5  -3  11        0.02        1.14      2.21 o
   6  -3  11        3.99        0.37      2.53 o
   7  -3  11       75.60       86.95      9.52 o
   8  -3  11       68.44       63.85      5.27 o
   9  -3  11       87.32       82.80      6.16 o
  10  -3  11      101.33      102.16      7.23 o
 -10  -2  11       47.41       61.42     10.58 o
  -9  -2  11       16.88        9.21      6.78 o
  -8  -2  11       27.25       33.13      7.78 o
  -7  -2  11       52.53       55.94     12.84 o
  -6  -2  11      100.70       90.34      6.05 o
  -5  -2  11        0.10       -0.46      2.72 o
  -4  -2  11      699.07      665.20     24.03 o
  -3  -2  11        7.20        4.19      2.07 o
  -2  -2  11        7.27       11.66      2.05 o
  -1  -2  11        0.09        1.14      1.36 o
   0  -2  11       13.05       12.92      1.58 o
   1  -2  11      114.87      115.91      4.84 o
   2  -2  11      417.01      415.87      7.84 o
   3  -2  11      156.26      175.43      4.65 o
   4  -2  11       31.28       18.73      2.66 o
   5  -2  11       13.73       20.42      3.12 o
   6  -2  11        7.35        7.26      2.60 o
   7  -2  11      137.44      142.78      8.31 o
   8  -2  11        5.76        0.50      3.00 o
   9  -2  11      158.18      164.91      8.29 o
  10  -2  11       46.76       60.56      7.22 o
 -10  -1  11       42.10       35.78      9.25 o
  -9  -1  11       10.87        6.75      6.81 o
  -8  -1  11        7.35        1.46      5.56 o
  -7  -1  11       28.59       28.46      4.63 o
  -6  -1  11        1.58        6.29      3.46 o
  -5  -1  11      882.02      853.62     30.47 o
  -4  -1  11       11.01       17.55      3.25 o
  -3  -1  11      236.58      226.48      8.01 o
  -2  -1  11      351.53      350.84      8.57 o
  -1  -1  11      375.98      365.86      6.49 o
   0  -1  11      145.92      148.65      3.55 o
   1  -1  11      288.61      278.28      5.25 o
   2  -1  11       11.37        9.28      1.50 o
   3  -1  11      168.57      169.99      5.26 o
   4  -1  11       38.86       36.39      3.08 o
   5  -1  11       92.21       92.82      5.46 o
   6  -1  11       42.38       32.37      3.71 o
   7  -1  11        5.76        6.64      2.94 o
   8  -1  11      141.93      133.49      7.15 o
   9  -1  11        0.88        3.87      3.57 o
  10  -1  11        2.03       -1.96      3.46 o
  -9   0  11       27.42       36.17      8.61 o
  -8   0  11       86.64       81.98      6.86 o
  -7   0  11        1.74       -0.43      3.43 o
  -6   0  11      108.47       96.72      6.37 o
  -5   0  11      252.71      262.10     14.69 o
  -4   0  11       13.87       19.06      3.46 o
  -3   0  11       54.02       35.92      3.88 o
  -2   0  11       54.63       53.39      2.93 o
  -1   0  11     1929.75     1869.99     27.52 o
   0   0  11        0.90        1.42      1.36 o
   1   0  11      134.05      136.24      3.40 o
   2   0  11      125.59      129.48      4.19 o
   3   0  11       65.02       74.37      3.35 o
   4   0  11      477.13      433.36     10.22 o
   5   0  11       83.04       68.78      4.77 o
   6   0  11      169.26      162.50      7.16 o
   7   0  11       13.84       13.61      3.24 o
   8   0  11       96.85      100.33      6.50 o
   9   0  11       17.82       18.25      4.20 o
  10   0  11        0.17       -0.07      3.74 o
  11   0  11       58.20       66.80      7.32 o
  -9   1  11      158.99      144.95      9.09 o
  -8   1  11       17.42       21.80      4.78 o
  -7   1  11       15.53       11.27      4.24 o
  -6   1  11        5.16       10.57      3.67 o
  -5   1  11      267.39      261.84      9.59 o
  -4   1  11       25.19       32.60      4.10 o
  -3   1  11      328.02      331.34     15.27 o
  -2   1  11      324.10      327.74      6.76 o
  -1   1  11       17.89       25.80      2.08 o
   0   1  11       82.28       77.57      2.69 o
   1   1  11     1115.69     1111.45     18.26 o
   2   1  11       74.69       73.69      2.98 o
   3   1  11      155.56      133.42      3.50 o
   4   1  11        0.10        1.01      2.44 o
   5   1  11      393.33      365.06     10.82 o
   6   1  11       34.28       31.27      3.88 o
   7   1  11       20.11       20.17      3.68 o
   8   1  11       18.96       11.07      5.47 o
   9   1  11        2.70        3.47      3.58 o
  10   1  11        3.41        6.38      3.88 o
  11   1  11       40.50       44.56      6.99 o
  -9   2  11       17.14       17.21      7.10 o
  -8   2  11        7.35        7.90      4.27 o
  -7   2  11        9.37       10.53      3.84 o
  -6   2  11       23.20       16.75      5.50 o
  -5   2  11      338.09      306.61     10.66 o
  -4   2  11      317.22      318.97     10.39 o
  -3   2  11      168.79      164.86      7.06 o
  -2   2  11      207.18      214.02      5.19 o
  -1   2  11       12.95       12.48      2.07 o
   0   2  11        0.09       -0.63      1.34 o
   1   2  11      182.02      153.12      3.71 o
   2   2  11      338.56      354.63      6.09 o
   3   2  11        0.30       -0.36      1.62 o
   4   2  11       50.84       53.22      4.86 o
   5   2  11      857.24      819.52     19.21 o
   6   2  11       61.10       65.67      5.05 o
   7   2  11        3.52        0.35      3.26 o
   8   2  11       62.24       62.51      5.71 o
   9   2  11      106.72      116.64     13.62 o
  10   2  11        4.16        6.03      3.96 o
  11   2  11       24.59       21.39      5.50 o
 -10   3  11       75.08       67.70     10.98 o
  -9   3  11        0.09       -1.00      6.45 o
  -8   3  11       59.61       69.42      6.98 o
  -7   3  11       10.67        6.69      4.68 o
  -6   3  11       10.64        6.27      4.41 o
  -5   3  11      274.80      271.59     10.03 o
  -4   3  11       83.45       86.66      6.58 o
  -3   3  11     1099.16      980.12     22.19 o
  -2   3  11       94.42       80.04      3.30 o
  -1   3  11       23.73       15.34      2.13 o
   0   3  11        0.02       -1.32      1.32 o
   1   3  11       20.62       15.45      1.83 o
   2   3  11       74.15       75.49      2.97 o
   3   3  11      446.04      442.75      7.98 o
   4   3  11       91.40       95.15      5.52 o
   5   3  11       99.76       96.57      7.41 o
   6   3  11       74.91       66.35      5.28 o
   7   3  11        3.04        1.90      3.28 o
   8   3  11        4.00        2.14      3.06 o
   9   3  11       35.05       39.03      5.27 o
  10   3  11       25.09       25.73      5.13 o
  11   3  11       13.49       13.20      5.08 o
  -9   4  11        5.27       -8.95      8.95 o
  -8   4  11       63.99       48.90      9.05 o
  -7   4  11       68.04       72.80      7.77 o
  -6   4  11       17.32       12.70      4.18 o
  -5   4  11        0.71       -1.32      2.98 o
  -4   4  11        1.04       -2.71      2.71 o
  -3   4  11       85.01       60.65      5.00 o
  -2   4  11     1147.66     1042.90     17.75 o
  -1   4  11       30.71       29.74      2.10 o
   0   4  11        3.60        4.16      1.48 o
   1   4  11        0.03        0.86      1.32 o
   2   4  11       69.51       69.80      3.97 o
   3   4  11      189.80      159.85      6.71 o
   4   4  11      429.75      413.31     10.48 o
   5   4  11       18.64       19.09      3.65 o
   6   4  11       79.88       82.18      5.79 o
   7   4  11       62.95       65.75      6.54 o
   8   4  11       57.62       47.84      5.17 o
   9   4  11        7.71        2.08      3.66 o
  10   4  11        1.23        4.21      3.97 o
  11   4  11        2.01       -1.31      4.30 o
  -9   5  11       47.06       48.61      9.88 o
  -8   5  11       49.20       49.57      9.38 o
  -7   5  11        0.88        0.63      3.89 o
  -6   5  11       47.63       43.15      5.40 o
  -5   5  11       89.78       97.41      6.80 o
  -4   5  11      119.00      101.26      8.72 o
  -3   5  11      217.41      203.79      8.48 o
  -2   5  11     1048.68     1034.10     24.59 o
  -1   5  11       10.59       11.53      1.68 o
   0   5  11        2.81        1.93      1.38 o
   1   5  11        2.16        0.26      1.34 o
   2   5  11     1211.39     1104.51     16.11 o
   3   5  11      225.97      207.71      6.41 o
   4   5  11      249.96      275.58      7.65 o
   5   5  11      604.86      540.27     14.72 o
   6   5  11      172.81      167.44      8.00 o
   7   5  11       50.32       59.34      5.63 o
   8   5  11       15.90       10.71      3.69 o
   9   5  11      127.53      143.15      8.56 o
  10   5  11        0.08        0.20      3.96 o
  11   5  11        1.83        0.63      4.57 o
  -9   6  11       12.37        3.48      6.55 o
  -8   6  11       32.86       28.53      8.77 o
  -7   6  11       44.20       38.95      8.53 o
  -6   6  11       85.42       99.60      8.51 o
  -5   6  11       14.25        8.47      3.85 o
  -4   6  11      364.52      381.42     12.43 o
  -3   6  11        0.00        6.83      3.34 o
  -2   6  11      617.39      572.09     15.45 o
  -1   6  11       21.56       22.60      2.23 o
   0   6  11        0.63       -0.43      1.37 o
   1   6  11        1.16        0.63      1.31 o
   2   6  11     1178.91     1156.10     25.32 o
   3   6  11      348.85      317.94     10.26 o
   4   6  11        9.15        9.12      3.38 o
   5   6  11       71.42       65.47      7.70 o
   6   6  11        0.03       -1.20      3.03 o
   7   6  11        0.39       -2.90      2.90 o
   8   6  11        0.90        1.13      3.41 o
   9   6  11      105.60       94.84     10.56 o
  10   6  11      108.66      123.26      8.68 o
  11   6  11       94.38      109.96     20.13 o
  -8   7  11        6.24        8.66      7.29 o
  -7   7  11        0.20        2.74     11.38 o
  -6   7  11        4.51       -0.58      7.39 o
  -5   7  11       20.12       22.02      4.49 o
  -4   7  11        6.00        5.36      3.59 o
  -3   7  11       40.46       44.35      5.11 o
  -2   7  11      753.10      675.83     17.57 o
  -1   7  11      259.02      246.13      6.02 o
   0   7  11        1.34       -4.16      4.16 o
   1   7  11       92.06       92.15      6.29 o
   2   7  11      454.69      405.82     18.05 o
   3   7  11      121.02      141.55     11.01 o
   4   7  11      164.14      162.91      7.63 o
   5   7  11        2.17       -3.68      4.01 o
   6   7  11       56.29       61.96     14.30 o
   7   7  11       14.60       21.06      6.15 o
   8   7  11       70.84       88.20      7.95 o
   9   7  11        9.31       13.58      4.74 o
  10   7  11        0.00       -3.43      4.02 o
  -8   8  11       25.12       13.46     16.73 o
  -7   8  11        6.08        7.29      8.27 o
  -6   8  11        1.85        2.93      5.64 o
  -5   8  11       91.81      113.83     14.00 o
  -4   8  11      123.97      111.75      7.44 o
  -3   8  11       19.27       13.46      4.10 o
  -2   8  11        0.24        4.02      3.41 o
  -1   8  11        1.27        3.26      3.13 o
   0   8  11        2.40        1.38      3.20 o
   1   8  11       40.07       32.81      4.25 o
   2   8  11      471.39      402.86     12.73 o
   3   8  11        7.81        8.17      3.39 o
   4   8  11      307.38      316.88     11.06 o
   5   8  11       73.42       64.92      7.97 o
   6   8  11       92.84       75.90     10.70 o
   7   8  11       42.74       53.11      8.11 o
   8   8  11      135.73      136.87     11.81 o
   9   8  11       21.42       23.05      5.09 o
  10   8  11      151.54      118.62      9.01 o
  -7   9  11       25.68       24.81      8.50 o
  -6   9  11       18.12       13.94      7.62 o
  -5   9  11       32.89       31.46     10.02 o
  -4   9  11      155.41      147.86     12.36 o
  -3   9  11       10.21        7.61      3.80 o
  -2   9  11       69.77       48.30      5.47 o
  -1   9  11       20.38       18.53      4.20 o
   0   9  11       56.43       56.82      5.56 o
   1   9  11       70.80       65.98      6.12 o
   2   9  11       10.83        3.40      3.32 o
   3   9  11       60.88       60.21      5.57 o
   4   9  11       25.82       28.47      5.24 o
   5   9  11        4.06        3.60      7.20 o
   6   9  11       17.60       25.33      6.45 o
   7   9  11        0.06        0.30      5.08 o
   8   9  11      235.45      276.54     30.83 o
   9   9  11       38.48       36.89      8.30 o
  10   9  11       18.03       32.11      6.29 o
  -6  10  11        0.01       -6.24      7.59 o
  -5  10  11      249.99      303.95     18.34 o
  -4  10  11       43.59       59.17      9.75 o
  -3  10  11        3.56        8.59      6.39 o
  -2  10  11        1.12        6.17      3.80 o
  -1  10  11        1.31        4.40      3.50 o
   0  10  11        0.48        4.45      3.60 o
   1  10  11        0.41       -1.64      4.18 o
   2  10  11       35.63       32.59      4.73 o
   3  10  11        0.34        1.07      3.20 o
   4  10  11      200.99      212.99      9.69 o
   5  10  11        0.53       10.70      5.50 o
   6  10  11       12.64        9.03      5.84 o
   7  10  11       63.62       70.10      9.83 o
   8  10  11       29.74       28.74      7.59 o
   9  10  11        6.50        0.64      7.10 o
  -5  11  11       56.52       67.97     12.06 o
  -4  11  11       10.81       20.12     10.11 o
  -3  11  11       18.97       12.19      7.49 o
  -2  11  11       79.71       86.57     10.35 o
  -1  11  11      437.15      443.97     23.34 o
   0  11  11        1.12        1.09      3.71 o
   1  11  11       78.75       91.89      7.01 o
   2  11  11        0.38       -0.71      3.72 o
   3  11  11       13.60       18.39      4.49 o
   4  11  11      164.85      189.91      9.63 o
   5  11  11       55.18       48.03      8.45 o
   6  11  11        0.56       -5.07      5.50 o
   7  11  11       34.37       26.88      8.05 o
   8  11  11       56.41       56.48      9.64 o
   9  11  11        9.39       20.58      8.04 o
  -4  12  11        0.71        3.59      7.01 o
  -3  12  11        1.87        0.04      6.37 o
  -2  12  11       92.38      102.11     16.82 o
  -1  12  11      154.35      147.11     13.12 o
   0  12  11        0.00       -0.43      8.66 o
   1  12  11      501.61      541.82     24.14 o
   2  12  11       37.80       48.19      6.00 o
   3  12  11        8.16       15.39      4.76 o
   4  12  11       44.01       43.77      7.58 o
   5  12  11      439.14      474.87     22.11 o
   6  12  11       19.61       21.47      7.29 o
   7  12  11        0.00       -5.89      5.89 o
   8  12  11       21.45       19.87      8.51 o
  -3  13  11       13.47        8.60     11.96 o
  -2  13  11        0.38        6.92      7.14 o
  -1  13  11       71.39       62.56     10.38 o
   0  13  11        2.76       11.93      7.37 o
   1  13  11       26.64       32.68     14.00 o
   2  13  11       98.07       99.52     12.84 o
   3  13  11       16.27       12.33      7.22 o
   4  13  11        7.89        5.16      6.31 o
   5  13  11        1.11       12.25     10.11 o
   6  13  11        0.19       -3.54      6.81 o
   7  13  11       70.95       63.40     24.02 o
  -2  14  11        0.46        4.89      7.49 o
  -1  14  11        5.05       -6.94     12.45 o
   0  14  11        1.09       -0.15      7.27 o
   1  14  11       10.68       -0.78      7.62 o
   2  14  11       19.27       30.71      8.80 o
   3  14  11       27.62       35.78      9.58 o
   4  14  11        0.05        4.94      6.94 o
   1  15  11        5.64       27.60      9.83 o
   2  15  11        0.07        3.70      8.25 o
   3  15  11        6.31        4.18      8.66 o
  -4 -14  12        4.16        3.59      5.48 o
  -3 -14  12       50.50       55.20      5.89 o
  -2 -14  12       14.71       24.30      4.84 o
  -1 -14  12       48.33       51.97      5.61 o
   0 -14  12       11.98        7.99      3.48 o
   1 -14  12        7.75        1.94      5.00 o
  -6 -13  12       10.73       15.60      5.27 o
  -5 -13  12       63.11       66.99      6.80 o
  -4 -13  12       46.19       49.06      5.81 o
  -3 -13  12       44.61       41.49      5.31 o
  -2 -13  12       80.67       86.48      6.39 o
  -1 -13  12        3.64        3.32      3.48 o
   0 -13  12       47.74       57.23      4.65 o
   1 -13  12       14.01       14.80      5.80 o
   2 -13  12        7.10       -1.07      6.81 o
   3 -13  12        0.60       -3.50      9.73 o
  -7 -12  12        0.46        6.71      4.98 o
  -6 -12  12        7.52       13.46      4.88 o
  -5 -12  12        6.32        0.10      4.46 o
  -4 -12  12       32.19       40.29      5.81 o
  -3 -12  12       15.62        4.30      3.77 o
  -2 -12  12       82.10       85.23      6.08 o
  -1 -12  12       47.36       51.50      5.63 o
   0 -12  12      390.15      429.69     22.63 o
   1 -12  12       17.57       10.17      6.25 o
   2 -12  12      179.85      192.56     12.37 o
   3 -12  12       40.29       39.29     14.20 o
   4 -12  12        5.42        1.75      9.92 o
  -8 -11  12        0.03       -4.60      4.60 o
  -7 -11  12       17.61       12.79      5.07 o
  -6 -11  12        0.29       -1.95      3.80 o
  -5 -11  12        5.34        4.49      3.86 o
  -4 -11  12        0.00        1.42      3.67 o
  -3 -11  12        9.83        7.74      3.61 o
  -2 -11  12        9.89       10.34      3.50 o
  -1 -11  12       34.73       32.60      3.91 o
   0 -11  12        1.05       -1.87      2.62 o
   1 -11  12        0.95        3.30      8.36 o
   2 -11  12      146.14      123.58      9.93 o
   3 -11  12        6.93        3.75      5.70 o
   4 -11  12        5.33        9.34     10.89 o
   5 -11  12        0.37       -0.97      9.92 o
  -8 -10  12        1.33       -4.42      4.42 o
  -7 -10  12       28.22       29.08      5.48 o
  -6 -10  12      322.65      341.71     12.82 o
  -5 -10  12        0.02       -1.65      3.42 o
  -4 -10  12       10.14        6.63      3.66 o
  -3 -10  12       91.45       94.02      6.21 o
  -2 -10  12       37.50       41.41      4.43 o
  -1 -10  12       14.94       15.69      3.16 o
   0 -10  12       66.62       75.12      4.58 o
   1 -10  12       15.65       10.91      5.18 o
   2 -10  12       55.68       65.12     11.57 o
   3 -10  12       12.87        9.92      7.20 o
   5 -10  12        0.15        0.19      8.75 o
   6 -10  12       63.21       72.16     15.95 o
  -9  -9  12        1.58        2.65      5.11 o
  -8  -9  12       29.38       24.50      5.63 o
  -7  -9  12        2.71        3.70      4.29 o
  -6  -9  12       15.38       16.93      4.49 o
  -5  -9  12       95.70      117.84      7.49 o
  -4  -9  12      181.00      188.05      8.61 o
  -3  -9  12        5.83        7.19      3.29 o
  -2  -9  12        3.51        6.69      3.16 o
  -1  -9  12       54.67       64.18      7.80 o
   0  -9  12       15.37       16.30      2.96 o
   1  -9  12      201.91      199.09      6.45 o
   2  -9  12       35.15       35.00      8.85 o
   3  -9  12       17.53       16.54      4.90 o
   4  -9  12       14.00       -4.67      7.00 o
   5  -9  12       22.81        7.07      6.62 o
   6  -9  12        5.38        6.76      6.64 o
   7  -9  12        0.45       -0.33      6.64 o
  -9  -8  12       82.54       90.69      8.38 o
  -8  -8  12       35.84       26.02      5.56 o
  -7  -8  12        4.63       -0.43      3.81 o
  -6  -8  12       40.65       30.76      6.37 o
  -5  -8  12        4.37        2.36      3.50 o
  -4  -8  12       22.75       27.48      4.74 o
  -3  -8  12        1.93        7.53      3.28 o
  -2  -8  12       43.79       46.93      4.39 o
  -1  -8  12       17.29       15.96      3.87 o
   0  -8  12       28.01       18.64      2.93 o
   1  -8  12        7.38        4.23      2.09 o
   2  -8  12        0.21        4.10      3.36 o
   3  -8  12        1.72       -1.77      3.06 o
   4  -8  12       34.84       21.36      6.74 o
   5  -8  12      109.84      112.73     12.06 o
   6  -8  12       37.61       30.53      7.91 o
   7  -8  12        3.46       -5.01      5.98 o
 -10  -7  12       14.11       13.54      7.67 o
  -9  -7  12      109.67      109.71     10.69 o
  -8  -7  12       47.98       53.76      6.46 o
  -7  -7  12      101.33       97.68      7.58 o
  -6  -7  12       65.92       59.90      5.93 o
  -5  -7  12        2.19        1.57      3.22 o
  -4  -7  12      174.04      160.74      7.84 o
  -3  -7  12       81.34       80.23      5.84 o
  -2  -7  12      123.29      117.13      9.50 o
  -1  -7  12      583.97      544.25     15.92 o
   0  -7  12        5.77        3.18      2.98 o
   1  -7  12      157.53      144.65      5.25 o
   2  -7  12        6.23        3.27      1.27 o
   3  -7  12       37.28       47.74      5.21 o
   4  -7  12       59.89       54.19      6.54 o
   5  -7  12      205.98      194.69     14.17 o
   6  -7  12      397.06      404.19     10.44 o
   7  -7  12       10.92        7.03      2.73 o
   8  -7  12        0.95        1.91      2.93 o
 -10  -6  12       20.79       11.18      9.63 o
  -9  -6  12      112.93       95.82     12.18 o
  -8  -6  12       15.38        1.03      5.04 o
  -7  -6  12      113.26      102.01     11.01 o
  -6  -6  12        8.42        4.51      3.53 o
  -5  -6  12        2.44        0.80      3.12 o
  -4  -6  12       64.25       68.62      5.56 o
  -3  -6  12      375.90      334.05     18.21 o
  -2  -6  12      139.74      134.05      6.46 o
  -1  -6  12        6.50        8.49      2.74 o
   0  -6  12       90.93       78.98      4.58 o
   1  -6  12       93.49       92.69      4.03 o
   2  -6  12      173.51      183.49      5.78 o
   3  -6  12      240.33      226.45      4.72 o
   4  -6  12       26.67       34.89      4.71 o
   5  -6  12        9.56        8.39      2.12 o
   6  -6  12        3.05        5.01      2.37 o
   7  -6  12       59.74       52.27      4.22 o
   8  -6  12        9.46        9.18      3.44 o
 -10  -5  12        0.06        8.70      7.71 o
  -9  -5  12      138.12      156.99     14.01 o
  -8  -5  12        1.10        3.57      6.61 o
  -7  -5  12       29.67       33.88      9.09 o
  -6  -5  12       12.04       14.95      4.04 o
  -5  -5  12       25.87       26.11      4.28 o
  -4  -5  12      421.24      372.84     11.68 o
  -3  -5  12      184.45      191.73      7.88 o
  -2  -5  12     2168.90     2115.32     54.66 o
  -1  -5  12      313.01      293.74      9.74 o
   0  -5  12      618.29      579.65     11.66 o
   1  -5  12      307.15      281.18      6.41 o
   2  -5  12      225.53      211.70      5.14 o
   3  -5  12        1.17        1.85      1.70 o
   4  -5  12       30.87       26.54      2.56 o
   5  -5  12       99.36      122.06      5.29 o
   6  -5  12       21.14       29.02      3.32 o
   7  -5  12       34.14       45.06      5.87 o
   8  -5  12       39.69       38.74      4.58 o
   9  -5  12        5.31        9.86      4.07 o
 -10  -4  12        0.33       -2.71      7.28 o
  -9  -4  12       18.57       23.55      8.31 o
  -8  -4  12       17.21        7.75      8.85 o
  -7  -4  12        3.42       -1.45      4.81 o
  -6  -4  12       45.82       50.89      6.73 o
  -5  -4  12       80.92       59.39      5.43 o
  -4  -4  12      221.66      221.04      8.80 o
  -3  -4  12      654.21      615.22     15.61 o
  -2  -4  12       24.87       32.28      3.83 o
  -1  -4  12      218.44      210.06      9.15 o
   0  -4  12      486.50      474.08     10.03 o
   1  -4  12       61.46       56.57      2.71 o
   2  -4  12      900.40      897.02     13.58 o
   3  -4  12      504.88      454.29      9.70 o
   4  -4  12      182.72      177.27      6.17 o
   5  -4  12       26.44       28.58      3.20 o
   6  -4  12       36.69       30.21      4.01 o
   7  -4  12       83.64       72.66      6.15 o
   8  -4  12       31.23       22.87      4.61 o
   9  -4  12       72.85       75.21      6.06 o
 -10  -3  12        0.51       -2.99      6.78 o
  -9  -3  12       97.60      124.24     15.56 o
  -8  -3  12        1.93        8.33      6.11 o
  -7  -3  12      274.13      303.26     16.60 o
  -6  -3  12        5.28        0.89      5.00 o
  -5  -3  12      171.08      153.53      9.69 o
  -4  -3  12       61.20       49.23      4.81 o
  -3  -3  12       50.47       38.23      5.95 o
  -2  -3  12      580.78      561.41     14.17 o
  -1  -3  12      751.06      730.86     13.77 o
   0  -3  12      740.74      717.64     13.51 o
   1  -3  12      391.47      389.52      7.85 o
   2  -3  12       34.79       45.17      2.73 o
   3  -3  12      286.40      254.68      6.65 o
   4  -3  12      147.07      127.72      7.17 o
   5  -3  12       94.60       96.33      5.13 o
   6  -3  12        8.51       11.84      3.04 o
   7  -3  12        0.42        0.85      2.74 o
   8  -3  12       20.46       18.79      3.95 o
   9  -3  12       15.47       16.84      4.26 o
  10  -3  12       56.39       70.54      7.92 o
 -10  -2  12        0.81       -1.87      6.87 o
  -9  -2  12      322.46      345.92     19.79 o
  -8  -2  12      219.22      219.03     15.18 o
  -7  -2  12      108.76       89.10     10.23 o
  -6  -2  12        0.02        1.07      5.26 o
  -5  -2  12      155.21      157.49     10.96 o
  -4  -2  12      299.65      285.45     12.75 o
  -3  -2  12      337.33      322.15     10.22 o
  -2  -2  12        7.23        5.90      2.69 o
  -1  -2  12      399.25      399.71      8.87 o
   0  -2  12       44.73       52.96      3.31 o
   1  -2  12      189.19      177.54      6.12 o
   2  -2  12      133.67      132.62      5.96 o
   3  -2  12       54.96       51.75      3.28 o
   4  -2  12        2.34       -1.80      1.80 o
   5  -2  12        4.99        4.92      2.59 o
   6  -2  12       77.43       75.71      5.10 o
   7  -2  12        8.09       10.73      5.14 o
   8  -2  12       43.59       49.58      6.34 o
   9  -2  12       76.13       76.76      6.22 o
  10  -2  12        0.57        0.06      3.83 o
 -10  -1  12       44.24       58.98     10.89 o
  -9  -1  12       99.78      104.14     11.96 o
  -8  -1  12       19.97       17.51      6.95 o
  -7  -1  12      129.92      116.87     11.02 o
  -6  -1  12       15.70       14.91      5.54 o
  -5  -1  12      206.27      190.68     12.30 o
  -4  -1  12        0.33        1.94      2.92 o
  -3  -1  12      375.98      346.08     10.28 o
  -2  -1  12      361.78      359.99      8.38 o
  -1  -1  12        4.94        6.77      1.89 o
   0  -1  12     1765.88     1709.96     27.27 o
   1  -1  12       54.90       49.38      2.94 o
   2  -1  12      175.34      177.14      5.39 o
   3  -1  12      315.91      264.26      8.06 o
   4  -1  12      130.52      109.64      4.86 o
   5  -1  12      354.32      315.98      9.81 o
   6  -1  12       15.82       14.41      3.30 o
   7  -1  12        3.61        1.67      4.49 o
   8  -1  12        5.94        5.41      3.19 o
   9  -1  12       77.99       81.12      6.43 o
  10  -1  12        1.75        4.90      4.23 o
  -9   0  12       76.41       75.74     10.84 o
  -8   0  12       82.04       98.64     11.18 o
  -7   0  12      361.28      329.11     32.00 o
  -6   0  12      148.60      170.57     16.05 o
  -5   0  12      609.74      581.31     15.79 o
  -4   0  12        2.99        8.84      3.17 o
  -3   0  12       60.95       54.39      3.62 o
  -2   0  12       93.72       91.50      3.71 o
  -1   0  12     1384.04     1344.70     19.12 o
   0   0  12      832.88      829.85     13.65 o
   1   0  12      417.28      395.78      8.61 o
   2   0  12      334.55      339.48      7.85 o
   3   0  12      171.58      153.15      5.14 o
   4   0  12      410.62      386.51      9.63 o
   5   0  12       56.94       61.26      4.65 o
   6   0  12       10.25        5.04      2.87 o
   7   0  12      127.48      140.33      7.17 o
   8   0  12      194.90      181.88      8.52 o
   9   0  12        2.70        2.59      3.52 o
  10   0  12       98.91      103.63      9.57 o
  -9   1  12       46.07       71.13     10.96 o
  -8   1  12      113.35      102.66     11.29 o
  -7   1  12       41.43       36.31      6.13 o
  -6   1  12      201.42      196.52     10.50 o
  -5   1  12       99.85       91.54      6.19 o
  -4   1  12      174.06      152.37      7.21 o
  -3   1  12      275.74      269.11      8.28 o
  -2   1  12       10.79        7.97      1.77 o
  -1   1  12        0.69       -0.24      1.50 o
   0   1  12     2773.00     2706.68     35.63 o
   1   1  12      537.56      523.04      9.54 o
   2   1  12       38.75       42.24      2.99 o
   3   1  12      236.74      221.24      6.16 o
   4   1  12      124.72      104.98      5.63 o
   5   1  12       66.10       74.40      5.18 o
   6   1  12       83.40       67.90      5.28 o
   7   1  12        1.46        1.82      2.93 o
   8   1  12      158.69      170.45      8.34 o
   9   1  12      117.92      146.42      8.32 o
  10   1  12        8.08        3.84      4.20 o
  -8   2  12       68.83       64.49     10.04 o
  -7   2  12       38.93       50.57      5.88 o
  -6   2  12        8.78       14.67      3.95 o
  -5   2  12      125.94      104.34      6.72 o
  -4   2  12      166.06      150.79      7.39 o
  -3   2  12      188.90      184.61      9.27 o
  -2   2  12      386.04      386.69      7.23 o
  -1   2  12      134.02      150.03      5.40 o
   0   2  12      686.13      657.79     10.64 o
   1   2  12        1.27        0.99      1.46 o
   2   2  12        2.50        1.15      1.70 o
   3   2  12        1.73       -1.05      1.67 o
   4   2  12        4.32        1.38      2.49 o
   5   2  12        0.18        3.80      2.72 o
   6   2  12       23.49       24.47      3.96 o
   7   2  12      289.54      280.12     10.58 o
   8   2  12      105.66       90.96      8.96 o
   9   2  12       54.26       56.89      5.90 o
  10   2  12       12.80        9.19      4.77 o
  -8   3  12       23.87       18.38      5.14 o
  -7   3  12      311.69      307.60     12.12 o
  -6   3  12       23.54       10.99      5.76 o
  -5   3  12       97.39       98.66      6.62 o
  -4   3  12        0.97        2.93      3.14 o
  -3   3  12      424.21      353.20     11.11 o
  -2   3  12     1356.16     1414.56     20.01 o
  -1   3  12      280.16      259.49      5.63 o
   0   3  12       17.41       21.95      2.10 o
   1   3  12      170.85      187.47      4.69 o
   2   3  12      304.91      317.83      6.44 o
   3   3  12      325.87      302.47      7.29 o
   4   3  12      107.69       98.44      5.68 o
   5   3  12      537.49      515.06     14.13 o
   6   3  12      354.47      334.51     11.12 o
   7   3  12       66.01       68.27      5.77 o
   8   3  12        9.59        8.79      4.17 o
   9   3  12      218.55      225.01     10.36 o
  10   3  12       40.15       54.43      7.61 o
  -8   4  12        0.46        8.64      6.74 o
  -7   4  12       48.47       44.84      5.92 o
  -6   4  12        2.81        3.67      3.86 o
  -5   4  12      165.46      147.00      7.99 o
  -4   4  12       78.44       80.15      5.95 o
  -3   4  12        1.03        1.01      3.37 o
  -2   4  12       43.63       46.06      4.62 o
  -1   4  12       93.07       90.34      3.25 o
   0   4  12      573.51      541.79      9.24 o
   1   4  12      374.24      336.05      6.63 o
   2   4  12     1431.25     1510.62     21.23 o
   3   4  12       19.28       14.82      2.53 o
   4   4  12      117.43       99.22      6.51 o
   5   4  12      183.57      172.01      8.37 o
   6   4  12      332.58      318.60     10.95 o
   7   4  12       63.94       57.62      6.85 o
   8   4  12        9.40       12.57      6.68 o
   9   4  12       74.75       74.61     13.95 o
  10   4  12       52.42       55.24      6.61 o
  -9   5  12       10.96       18.68      8.52 o
  -8   5  12       68.12      102.44     11.96 o
  -7   5  12        6.44        5.79      4.49 o
  -6   5  12        1.27        7.61      4.08 o
  -5   5  12        2.64        2.01      3.99 o
  -4   5  12        2.59        0.28      3.65 o
  -3   5  12       17.05       10.08      3.64 o
  -2   5  12      497.75      525.81     14.60 o
  -1   5  12       55.82       48.89      2.60 o
   0   5  12     1199.30     1240.77     17.92 o
   1   5  12        7.03        9.88      2.56 o
   2   5  12       29.92       29.75      3.54 o
   3   5  12      345.59      305.85      9.90 o
   4   5  12       15.03        6.97      3.23 o
   5   5  12       25.37       25.44      4.10 o
   6   5  12       54.74       47.45      5.01 o
   7   5  12       63.24       50.86      5.55 o
   8   5  12       32.91       11.82      3.83 o
   9   5  12       29.60       40.71      5.75 o
  10   5  12        9.16       21.95      5.33 o
  -8   6  12        3.49        7.00      6.77 o
  -7   6  12        1.93        8.62      7.10 o
  -6   6  12       19.63       22.91      5.05 o
  -5   6  12      107.26      105.88      7.33 o
  -4   6  12       88.09       86.04      6.49 o
  -3   6  12       14.97       10.91      3.85 o
  -2   6  12      159.83      148.18      7.58 o
  -1   6  12       18.97       20.46      2.23 o
   0   6  12        3.28        3.95      1.57 o
   1   6  12       25.75       23.05      2.77 o
   2   6  12      676.32      697.50     13.99 o
   3   6  12      326.43      277.98      7.81 o
   4   6  12      134.41      139.12     11.80 o
   5   6  12       52.14       57.48      5.38 o
   6   6  12       58.81       62.40      8.24 o
   7   6  12      561.13      555.96     16.36 o
   8   6  12       49.64       48.16      5.79 o
   9   6  12        1.69        0.17      3.62 o
  10   6  12       15.96       25.37      5.84 o
  -8   7  12       12.97       -2.23      6.96 o
  -7   7  12        0.02       -5.92      6.06 o
  -6   7  12       48.47       83.83     14.39 o
  -5   7  12        1.44        4.15      5.47 o
  -4   7  12       28.99       20.81      6.51 o
  -3   7  12      119.76      125.79      8.06 o
  -2   7  12        0.22        3.67      3.31 o
  -1   7  12      127.37      124.41      7.72 o
   0   7  12      304.36      331.84      8.85 o
   1   7  12        0.75        2.51      2.26 o
   2   7  12      200.25      188.91      6.47 o
   3   7  12       75.39       68.56      5.73 o
   4   7  12        0.01       -0.30      4.86 o
   5   7  12      198.07      189.02      8.69 o
   6   7  12       25.06       22.84      4.32 o
   7   7  12        0.07        3.83      3.63 o
   8   7  12        0.88        0.32      3.87 o
   9   7  12      108.17      116.48      8.61 o
  10   7  12        7.39        8.05      4.96 o
  -7   8  12       49.40       56.20     10.47 o
  -6   8  12        8.84       -4.67      8.36 o
  -5   8  12        5.41        6.00      6.39 o
  -4   8  12       19.92       11.11      4.30 o
  -3   8  12        4.14       12.00      4.08 o
  -2   8  12      147.83      127.14      8.14 o
  -1   8  12        0.14        3.63      3.29 o
   0   8  12      779.82      769.97     18.41 o
   1   8  12       38.08       31.00      4.53 o
   2   8  12        3.90        6.70      3.59 o
   3   8  12       10.44       12.38      3.79 o
   4   8  12      126.45      146.55     27.52 o
   5   8  12      135.35      121.53     15.37 o
   6   8  12        5.22        8.38      5.65 o
   7   8  12       18.23       20.71      5.23 o
   8   8  12        1.19        4.65      4.20 o
   9   8  12       53.78       54.51      6.90 o
  10   8  12       28.14       19.64      5.70 o
  -6   9  12        9.86        7.43      7.49 o
  -5   9  12       12.66       21.21      7.96 o
  -4   9  12        0.63        6.81      6.29 o
  -3   9  12       30.82       40.75      5.70 o
  -2   9  12        0.11        5.30      3.79 o
  -1   9  12       79.81       82.71      6.67 o
   0   9  12       18.33       21.79      4.37 o
   1   9  12       96.18      103.36      7.10 o
   2   9  12      238.64      218.12      9.60 o
   3   9  12       50.16       58.37      8.01 o
   4   9  12       12.45       14.11      7.20 o
   5   9  12        0.44        1.43      4.90 o
   6   9  12        5.36       -3.43      6.32 o
   7   9  12       62.10       91.13     10.61 o
   8   9  12       14.13       22.98      9.92 o
   9   9  12        4.90       17.04      5.30 o
  -6  10  12       17.14        8.33      8.32 o
  -5  10  12        0.31        1.63      6.67 o
  -4  10  12        0.77        2.07      6.29 o
  -3  10  12       17.48        2.76      7.20 o
  -2  10  12       33.22       32.76      7.38 o
  -1  10  12       14.35       14.33      4.60 o
   0  10  12       57.21       78.00      6.89 o
   1  10  12        2.39        1.30      3.43 o
   2  10  12        0.00       -3.25      3.25 o
   3  10  12        3.04        1.61      3.55 o
   4  10  12        1.59        3.59      5.32 o
   5  10  12        9.27        2.64      5.42 o
   6  10  12      113.12      127.42     11.73 o
   7  10  12        8.27        3.16      6.61 o
   8  10  12        4.13        7.52      6.74 o
   9  10  12        0.25        1.46      6.88 o
  -5  11  12        4.67       12.24      7.76 o
  -4  11  12       15.51       14.36      7.97 o
  -3  11  12        4.03        4.18      6.64 o
  -2  11  12        0.18       -0.49      6.62 o
  -1  11  12       75.27       89.93     16.53 o
   0  11  12       22.87       15.51      4.62 o
   1  11  12      168.05      157.01      8.99 o
   2  11  12       65.76       68.24      6.59 o
   3  11  12      117.68      113.40     10.30 o
   4  11  12       58.85       66.06      9.50 o
   5  11  12       26.10       32.59     11.77 o
   6  11  12        1.27       -5.71      5.71 o
   7  11  12       12.41        9.07      6.58 o
   8  11  12       19.70       20.90      8.02 o
  -4  12  12       93.73      109.36     13.38 o
  -3  12  12        0.18       -6.87      6.87 o
  -2  12  12       15.00       12.81      7.63 o
  -1  12  12       40.50       43.01     15.95 o
   0  12  12       13.56       22.96     11.18 o
   1  12  12       51.16       53.96     25.48 o
   2  12  12        0.39        2.32      4.07 o
   3  12  12       11.81       10.90      4.72 o
   4  12  12        1.48       10.84      7.00 o
   5  12  12        2.48        6.49     11.09 o
   6  12  12       78.62       79.84     11.06 o
   7  12  12       38.64       41.18      9.13 o
  -2  13  12       98.03      122.58     29.56 o
  -1  13  12        4.40        6.60      7.89 o
   0  13  12        4.49        1.99     13.32 o
   1  13  12        8.85       10.46     19.74 o
   2  13  12       24.18       24.84      8.14 o
   5  13  12       50.70       56.21     13.81 o
   6  13  12        0.67        1.50      6.80 o
  -1  14  12        1.36       -5.84     10.50 o
   0  14  12       29.95       53.53     24.90 o
   1  14  12        4.79        4.68      8.46 o
   2  14  12       70.46       89.79     12.18 o
  -5 -13  13      271.95      285.82     13.61 o
  -4 -13  13       39.70       49.00      6.01 o
  -3 -13  13        0.14        3.87      4.77 o
  -2 -13  13       15.09       19.28      4.40 o
  -1 -13  13       58.15       63.66      5.44 o
   0 -13  13        7.84       10.31      4.30 o
   1 -13  13      103.91      122.61     12.87 o
  -6 -12  13        0.83       -3.65      3.99 o
  -5 -12  13        7.77        5.57      4.29 o
  -4 -12  13        0.02       -3.58      3.58 o
  -3 -12  13      107.54      116.46      7.28 o
  -2 -12  13        1.31        1.44      3.64 o
  -1 -12  13       52.69       59.21      5.16 o
   0 -12  13        6.23        7.13      4.84 o
   1 -12  13      147.10      159.25     14.04 o
   2 -12  13        4.72        0.47      7.20 o
  -7 -11  13       34.87       29.37      6.07 o
  -6 -11  13        0.22       -3.11      3.90 o
  -5 -11  13        0.56       -0.29      3.93 o
  -4 -11  13        0.31        0.39      3.66 o
  -3 -11  13       10.69        8.81      3.86 o
  -2 -11  13        7.93        7.33      3.47 o
  -1 -11  13       64.33       79.00      5.46 o
   0 -11  13       37.65       36.51      3.88 o
   1 -11  13       11.96       14.47      6.25 o
   2 -11  13       29.97       47.62     11.67 o
   3 -11  13       13.84       17.51      9.53 o
  -8 -10  13       20.52       22.26      5.95 o
  -7 -10  13       53.38       55.66      6.98 o
  -6 -10  13       45.27       36.00      8.67 o
  -5 -10  13       25.19       14.44      4.45 o
  -4 -10  13        0.04       -1.31      3.30 o
  -3 -10  13        7.67        8.67      3.60 o
  -2 -10  13       45.51       52.40      4.98 o
  -1 -10  13       26.90       28.75      5.59 o
   0 -10  13       17.89       12.93      3.31 o
   1 -10  13       92.91      101.91     10.86 o
   2 -10  13        0.43        5.39      5.61 o
   3 -10  13       46.63       81.30     13.42 o
   5 -10  13      214.58      204.82     23.15 o
  -8  -9  13       61.78       73.30      7.94 o
  -7  -9  13       75.38       81.89      8.20 o
  -6  -9  13       81.66       79.55      7.10 o
  -5  -9  13       48.21       42.81      7.72 o
  -4  -9  13       87.00      110.79      7.12 o
  -3  -9  13       28.62       27.84      7.50 o
  -2  -9  13       41.61       44.82      4.64 o
  -1  -9  13       15.14       14.38      3.30 o
   0  -9  13        4.01        5.16      2.68 o
   1  -9  13       17.61       19.81      2.90 o
   2  -9  13        3.02       -1.66      4.42 o
   3  -9  13       22.06       20.07      5.71 o
   4  -9  13       20.63        2.33      9.14 o
   5  -9  13        8.83        1.02      6.17 o
   6  -9  13        5.26        5.04      7.56 o
  -9  -8  13        2.46        3.58      4.87 o
  -8  -8  13       35.52       40.29      6.40 o
  -7  -8  13       62.50       59.15      6.72 o
  -6  -8  13      150.21      139.74     11.43 o
  -5  -8  13       57.95       61.19     10.45 o
  -4  -8  13      211.09      205.90      9.14 o
  -3  -8  13       96.21       85.01      6.60 o
  -2  -8  13        0.61        0.64      2.76 o
  -1  -8  13        0.59       -2.39      2.39 o
   0  -8  13       32.28       29.92      3.37 o
   1  -8  13        8.34       11.26      4.74 o
   2  -8  13      459.17      430.79     16.19 o
   3  -8  13       22.90       26.97      5.14 o
   4  -8  13       29.80       17.12      5.07 o
   5  -8  13       86.12       81.38     11.57 o
   6  -8  13       12.09       22.09     10.41 o
   7  -8  13        8.18       11.25      7.37 o
  -9  -7  13       13.67        1.74      5.17 o
  -8  -7  13       67.83       81.83     10.64 o
  -7  -7  13        1.03        1.00      4.17 o
  -6  -7  13       97.70      100.63      7.28 o
  -5  -7  13       18.07       15.68      4.14 o
  -4  -7  13        0.33        7.89      3.62 o
  -3  -7  13       12.55       10.10      3.42 o
  -2  -7  13      192.12      190.45      7.95 o
  -1  -7  13       17.47       11.02      3.06 o
   0  -7  13       56.60       49.07      4.80 o
   1  -7  13       39.09       33.34      3.05 o
   2  -7  13        4.00        0.48      1.73 o
   3  -7  13        0.01        0.41      3.34 o
   4  -7  13       12.99       18.12      4.75 o
   5  -7  13       19.54       19.44      8.85 o
   6  -7  13       53.90       53.42      9.38 o
   7  -7  13        0.24       -3.18      5.94 o
  -9  -6  13        3.64        4.33      6.27 o
  -8  -6  13       32.58       33.39      5.89 o
  -7  -6  13       47.39       56.10      6.91 o
  -6  -6  13      104.86       94.81      7.19 o
  -5  -6  13      273.57      247.92     10.24 o
  -4  -6  13      580.69      609.65     16.48 o
  -3  -6  13      283.38      281.54      9.93 o
  -2  -6  13        7.27        5.71      4.57 o
  -1  -6  13      225.41      231.85     19.96 o
   0  -6  13       16.87       16.32      3.54 o
   1  -6  13       93.58       87.07      4.92 o
   2  -6  13      647.02      638.36     12.67 o
   3  -6  13        1.80       -0.94      1.83 o
   4  -6  13      445.08      461.98     10.47 o
   5  -6  13        0.92        1.69      2.29 o
   6  -6  13        4.08        4.42      2.37 o
   7  -6  13        7.43        9.64      3.12 o
   8  -6  13        0.16        0.32      3.18 o
  -9  -5  13        2.21       -3.94      6.76 o
  -8  -5  13      117.50      109.47     10.22 o
  -7  -5  13       35.16       40.03      5.61 o
  -6  -5  13        0.90        0.14      3.32 o
  -5  -5  13       97.58       93.77      9.71 o
  -4  -5  13      241.45      256.14      9.82 o
  -3  -5  13        2.15       -1.17      2.91 o
  -2  -5  13       42.69       42.48      4.38 o
  -1  -5  13       22.90       20.34      3.38 o
   0  -5  13       39.67       35.92      3.32 o
   1  -5  13        2.37        1.52      1.97 o
   2  -5  13      114.72      107.38      6.48 o
   3  -5  13       69.59       77.00      3.84 o
   4  -5  13        7.04        2.56      2.05 o
   5  -5  13        0.35       -2.11      2.11 o
   6  -5  13       66.39       59.89      4.21 o
   7  -5  13       23.69       23.54      3.59 o
   8  -5  13       11.41       14.35      3.81 o
 -10  -4  13       43.06       48.24     14.59 o
  -9  -4  13        1.72        5.07      7.19 o
  -8  -4  13       42.39       32.29      8.20 o
  -7  -4  13        0.10       -2.23      4.55 o
  -6  -4  13       60.77       38.00      5.15 o
  -5  -4  13       77.84       72.47      6.79 o
  -4  -4  13       64.69       63.36      5.45 o
  -3  -4  13      209.89      206.61     11.96 o
  -2  -4  13      126.84      119.06      6.19 o
  -1  -4  13      109.77      113.01      5.79 o
   0  -4  13        3.96        3.18      2.11 o
   1  -4  13      130.22      125.30      4.85 o
   2  -4  13       47.51       46.09      3.65 o
   3  -4  13      314.10      290.64      7.45 o
   4  -4  13      519.28      502.35     10.86 o
   5  -4  13       86.02       86.99      8.53 o
   6  -4  13      109.35      107.21      5.72 o
   7  -4  13      132.67      136.43      8.50 o
   8  -4  13       60.74       57.29      5.14 o
   9  -4  13        0.09        3.45      3.72 o
 -10  -3  13       84.96       64.21     13.23 o
  -9  -3  13        9.62        8.48      7.45 o
  -8  -3  13        2.68        5.01      6.58 o
  -7  -3  13       27.56       39.45      8.22 o
  -6  -3  13       46.15       51.30      6.95 o
  -5  -3  13       54.87       51.08      5.47 o
  -4  -3  13       32.82       36.51      4.61 o
  -3  -3  13       43.78       50.05      4.76 o
  -2  -3  13      114.02      108.88      9.55 o
  -1  -3  13       35.26       39.76      3.54 o
   0  -3  13       63.89       62.83      3.75 o
   1  -3  13      177.21      170.02      7.93 o
   2  -3  13       53.60       45.10      3.23 o
   3  -3  13      161.35      175.51      5.75 o
   4  -3  13      188.17      163.92      5.76 o
   5  -3  13       92.58       90.64      6.54 o
   6  -3  13        0.94        1.76      2.60 o
   7  -3  13        4.99        3.45      4.87 o
   8  -3  13       24.64       22.33      4.25 o
   9  -3  13       30.84       36.96      5.06 o
 -10  -2  13        2.93       16.21      8.77 o
  -9  -2  13       32.73       38.42     13.32 o
  -8  -2  13       38.01       27.34      8.02 o
[truncated: 87,274 more chars]
